# Supplementary material for: A new tool for studying waterfowl immune and metabolic responses: Molecular level analysis using kinome profiling
Source: Ecol Evol. 2018 Jul 30;8(16):8537–46. doi: 10.1002/ece3.4370 (PMC6144969; doi:10.1002/ece3.4370)
Supplement: Supplementary file 1 [file ECE3-8-8537-s001.xlsx]

## Sheet: Query1
Query accession	Query description	Query organism	Query sequence	Query site	Hit site	Hit accession	Hit description	Hit sequence	Sequence differences	Non-conservative sequence differences	9-mer sequence differences	9-mer non-conservative sequence differences	Hit protein rank	Hit protein E-value	RBH?	Low-throughput references	High-throughput references	Query GO terms	Hit GO terms	Query keywords	Hit keywords	Query Reactome pathways	Hit Reactome pathways
Q15118	[Pyruvate dehydrogenase (acetyl-transferring)] kinase isozyme 1, mitochondrial	Homo sapiens	DRLFNYMYSTAPRPR	Y336	Y273	U3J6U7	Uncharacterized protein (Fragment)	DRLFNYMYSTAPRPR	0	0	0	0	1	0	yes	0	0	GO:0005759 (C:mitochondrial matrix); GO:0005967 (C:mitochondrial pyruvate dehydrogenase complex); GO:0005739 (C:mitochondrion); GO:0005524 (F:ATP binding); GO:0016301 (F:kinase activity); GO:0005515 (F:protein binding); GO:0004672 (F:protein kinase activity); GO:0004674 (F:protein serine/threonine kinase activity); GO:0004740 (F:pyruvate dehydrogenase (acetyl-transferring) kinase activity); GO:00…	GO:0005524 (F:ATP binding)	3D-structure; Alternative splicing; ATP-binding; Carbohydrate metabolism; Glucose metabolism; Kinase; Mitochondrion; Nucleotide-binding; Phosphoprotein; Polymorphism; Serine/threonine-protein kinase; Transferase; Transit peptide		REACT_111217 (Metabolism); REACT_111083 (The citric acid (TCA) cycle and respiratory electron transport); REACT_1046 (Pyruvate metabolism and Citric Acid (TCA) cycle); REACT_2071 (Pyruvate metabolism); REACT_12528 (Regulation of pyruvate dehydrogenase (PDH) complex)
Q15118	[Pyruvate dehydrogenase (acetyl-transferring)] kinase isozyme 1, mitochondrial	Homo sapiens	SIERLPVYNKAAWKH	Y403	Y340	U3J6U7	Uncharacterized protein (Fragment)	SIERLPVYNKAAWKH	0	0	0	0	1	0	yes	0	0	GO:0005759 (C:mitochondrial matrix); GO:0005967 (C:mitochondrial pyruvate dehydrogenase complex); GO:0005739 (C:mitochondrion); GO:0005524 (F:ATP binding); GO:0016301 (F:kinase activity); GO:0005515 (F:protein binding); GO:0004672 (F:protein kinase activity); GO:0004674 (F:protein serine/threonine kinase activity); GO:0004740 (F:pyruvate dehydrogenase (acetyl-transferring) kinase activity); GO:00…	GO:0005524 (F:ATP binding)	3D-structure; Alternative splicing; ATP-binding; Carbohydrate metabolism; Glucose metabolism; Kinase; Mitochondrion; Nucleotide-binding; Phosphoprotein; Polymorphism; Serine/threonine-protein kinase; Transferase; Transit peptide		REACT_111217 (Metabolism); REACT_111083 (The citric acid (TCA) cycle and respiratory electron transport); REACT_1046 (Pyruvate metabolism and Citric Acid (TCA) cycle); REACT_2071 (Pyruvate metabolism); REACT_12528 (Regulation of pyruvate dehydrogenase (PDH) complex)
Q15118	[Pyruvate dehydrogenase (acetyl-transferring)] kinase isozyme 1, mitochondrial	Homo sapiens	VPLAGFGYGLPISRL	Y357	Y291	U3ISP7	Uncharacterized protein (Fragment)	VPLAGFGYGLPISRL	0	0	0	0	1	0	yes	0	1	GO:0005759 (C:mitochondrial matrix); GO:0005967 (C:mitochondrial pyruvate dehydrogenase complex); GO:0005739 (C:mitochondrion); GO:0005524 (F:ATP binding); GO:0016301 (F:kinase activity); GO:0005515 (F:protein binding); GO:0004672 (F:protein kinase activity); GO:0004674 (F:protein serine/threonine kinase activity); GO:0004740 (F:pyruvate dehydrogenase (acetyl-transferring) kinase activity); GO:00…	GO:0005524 (F:ATP binding)	3D-structure; Alternative splicing; ATP-binding; Carbohydrate metabolism; Glucose metabolism; Kinase; Mitochondrion; Nucleotide-binding; Phosphoprotein; Polymorphism; Serine/threonine-protein kinase; Transferase; Transit peptide		REACT_111217 (Metabolism); REACT_111083 (The citric acid (TCA) cycle and respiratory electron transport); REACT_1046 (Pyruvate metabolism and Citric Acid (TCA) cycle); REACT_2071 (Pyruvate metabolism); REACT_12528 (Regulation of pyruvate dehydrogenase (PDH) complex)
O70571	[Pyruvate dehydrogenase (acetyl-transferring)] kinase isozyme 4, mitochondrial	Mus musculus	RHHNVVPTMAQGILE	T133	T90	U3J7U7	Uncharacterized protein (Fragment)	RHHDVVPTMAQGVIE	3	0	1	0	1	0	yes	0	0	GO:0005743 (C:mitochondrial inner membrane); GO:0005759 (C:mitochondrial matrix); GO:0005739 (C:mitochondrion); GO:0005524 (F:ATP binding); GO:0004674 (F:protein serine/threonine kinase activity); GO:0004712 (F:protein serine/threonine/tyrosine kinase activity); GO:0004740 (F:pyruvate dehydrogenase (acetyl-transferring) kinase activity); GO:0006086 (P:acetyl-CoA biosynthetic process from pyruvate…	GO:0005524 (F:ATP binding)	ATP-binding; Carbohydrate metabolism; Glucose metabolism; Kinase; Mitochondrion; Nucleotide-binding; Serine/threonine-protein kinase; Transferase; Transit peptide		REACT_189162 (The citric acid (TCA) cycle and respiratory electron transport); REACT_241308 (Pyruvate metabolism and Citric Acid (TCA) cycle); REACT_253080 (Pyruvate metabolism); REACT_226284 (Regulation of pyruvate dehydrogenase (PDH) complex); REACT_188937 (Metabolism)
Q9P0J1	[Pyruvate dehydrogenase [acetyl-transferring]]-phosphatase 1, mitochondrial	Homo sapiens	DQLNDNEYTKFIPPN	Y381	Y433	U3HZX9	Uncharacterized protein (Fragment)	DQLNDNEYTKFIPPN	0	0	0	0	1	0	yes	2	0	GO:0005759 (C:mitochondrial matrix); GO:0004741 (F:[pyruvate dehydrogenase (lipoamide)] phosphatase activity); GO:0046872 (F:metal ion binding); GO:0004722 (F:protein serine/threonine phosphatase activity); GO:0044237 (P:cellular metabolic process); GO:0035970 (P:peptidyl-threonine dephosphorylation); GO:0006090 (P:pyruvate metabolic process); GO:0010510 (P:regulation of acetyl-CoA biosynthetic p…	GO:0046872 (F:metal ion binding); GO:0004722 (F:protein serine/threonine phosphatase activity); GO:0006470 (P:protein dephosphorylation)	Acetylation; Alternative splicing; Calcium; Disease mutation; Hydrolase; Magnesium; Metal-binding; Mitochondrion; Protein phosphatase; Transit peptide	Hydrolase; Magnesium; Metal-binding; Protein phosphatase	REACT_111217 (Metabolism); REACT_111083 (The citric acid (TCA) cycle and respiratory electron transport); REACT_1046 (Pyruvate metabolism and Citric Acid (TCA) cycle); REACT_2071 (Pyruvate metabolism); REACT_12528 (Regulation of pyruvate dehydrogenase (PDH) complex)
Q9P0J1	[Pyruvate dehydrogenase [acetyl-transferring]]-phosphatase 1, mitochondrial	Homo sapiens	SILKANEYSFKVPEF	Y94	Y148	U3HZX9	Uncharacterized protein (Fragment)	SILKANEYSFKVPEF	0	0	0	0	1	0	yes	2	0	GO:0005759 (C:mitochondrial matrix); GO:0004741 (F:[pyruvate dehydrogenase (lipoamide)] phosphatase activity); GO:0046872 (F:metal ion binding); GO:0004722 (F:protein serine/threonine phosphatase activity); GO:0044237 (P:cellular metabolic process); GO:0035970 (P:peptidyl-threonine dephosphorylation); GO:0006090 (P:pyruvate metabolic process); GO:0010510 (P:regulation of acetyl-CoA biosynthetic p…	GO:0046872 (F:metal ion binding); GO:0004722 (F:protein serine/threonine phosphatase activity); GO:0006470 (P:protein dephosphorylation)	Acetylation; Alternative splicing; Calcium; Disease mutation; Hydrolase; Magnesium; Metal-binding; Mitochondrion; Protein phosphatase; Transit peptide	Hydrolase; Magnesium; Metal-binding; Protein phosphatase	REACT_111217 (Metabolism); REACT_111083 (The citric acid (TCA) cycle and respiratory electron transport); REACT_1046 (Pyruvate metabolism and Citric Acid (TCA) cycle); REACT_2071 (Pyruvate metabolism); REACT_12528 (Regulation of pyruvate dehydrogenase (PDH) complex)
Q07973	1,25-dihydroxyvitamin D(3) 24-hydroxylase, mitochondrial	Homo sapiens	ESICLVLYEKRFGLL	Y220	Y133	U3IBW6	Uncharacterized protein (Fragment)	ESICLVLYGKRFGLL	1	1	1	1	1	0	yes	0	1	GO:0005743 (C:mitochondrial inner membrane); GO:0030342 (F:1-alpha,25-dihydroxyvitamin D3 24-hydroxylase activity); GO:0008403 (F:25-hydroxycholecalciferol-24-hydroxylase activity); GO:0020037 (F:heme binding); GO:0005506 (F:iron ion binding); GO:0016491 (F:oxidoreductase activity); GO:0001649 (P:osteoblast differentiation); GO:0055114 (P:oxidation-reduction process); GO:0033280 (P:response to vi…	GO:0020037 (F:heme binding); GO:0005506 (F:iron ion binding); GO:0004497 (F:monooxygenase activity); GO:0016705 (F:oxidoreductase activity, acting on paired donors, with incorporation or reduction of molecular oxygen)	Alternative splicing; Disease mutation; Heme; Iron; Metal-binding; Mitochondrion; Monooxygenase; NADP; Oxidoreductase; Polymorphism; Transit peptide	Heme; Iron; Metal-binding; Monooxygenase; Oxidoreductase	REACT_111217 (Metabolism); REACT_13523 (Vitamin D (calciferol) metabolism); REACT_13705 (Phase 1 - Functionalization of compounds); REACT_13433 (Biological oxidations); REACT_13450 (Vitamins); REACT_13567 (Cytochrome P450 - arranged by substrate type); REACT_11057 (Metabolism of steroid hormones and vitamin D); REACT_22258 (Metabolism of lipids and lipoproteins)
Q07973	1,25-dihydroxyvitamin D(3) 24-hydroxylase, mitochondrial	Homo sapiens	LKESMRLTPSVPFTT	T388	T301	U3IBW6	Uncharacterized protein (Fragment)	LKESMRVTPSVPFTT	1	0	1	0	1	0	yes	0	0	GO:0005743 (C:mitochondrial inner membrane); GO:0030342 (F:1-alpha,25-dihydroxyvitamin D3 24-hydroxylase activity); GO:0008403 (F:25-hydroxycholecalciferol-24-hydroxylase activity); GO:0020037 (F:heme binding); GO:0005506 (F:iron ion binding); GO:0016491 (F:oxidoreductase activity); GO:0001649 (P:osteoblast differentiation); GO:0055114 (P:oxidation-reduction process); GO:0033280 (P:response to vi…	GO:0020037 (F:heme binding); GO:0005506 (F:iron ion binding); GO:0004497 (F:monooxygenase activity); GO:0016705 (F:oxidoreductase activity, acting on paired donors, with incorporation or reduction of molecular oxygen)	Alternative splicing; Disease mutation; Heme; Iron; Metal-binding; Mitochondrion; Monooxygenase; NADP; Oxidoreductase; Polymorphism; Transit peptide	Heme; Iron; Metal-binding; Monooxygenase; Oxidoreductase	REACT_111217 (Metabolism); REACT_13523 (Vitamin D (calciferol) metabolism); REACT_13705 (Phase 1 - Functionalization of compounds); REACT_13433 (Biological oxidations); REACT_13450 (Vitamins); REACT_13567 (Cytochrome P450 - arranged by substrate type); REACT_11057 (Metabolism of steroid hormones and vitamin D); REACT_22258 (Metabolism of lipids and lipoproteins)
Q9BV57	1,2-dihydroxy-3-keto-5-methylthiopentene dioxygenase	Homo sapiens	IRYILDGSGYFDVRD	S102	S100	U3I2B0	Uncharacterized protein (Fragment)	IRYILDGSGYFDVRD	0	0	0	0	1	2e-85	yes	0	0	GO:0005737 (C:cytoplasm); GO:0005829 (C:cytosol); GO:0005794 (C:Golgi apparatus); GO:0005634 (C:nucleus); GO:0005886 (C:plasma membrane); GO:0010309 (F:acireductone dioxygenase [iron(II)-requiring] activity); GO:0005506 (F:iron ion binding); GO:0016491 (F:oxidoreductase activity); GO:0005515 (F:protein binding); GO:0034641 (P:cellular nitrogen compound metabolic process); GO:0019509 (P:L-methioni…	GO:0005737 (C:cytoplasm); GO:0005634 (C:nucleus); GO:0010309 (F:acireductone dioxygenase [iron(II)-requiring] activity); GO:0019509 (P:L-methionine salvage from methylthioadenosine)	Alternative splicing; Amino-acid biosynthesis; Cell membrane; Cytoplasm; Dioxygenase; Direct protein sequencing; Iron; Membrane; Metal-binding; Methionine biosynthesis; Nucleus; Oxidoreductase;	Amino-acid biosynthesis; Cytoplasm; Dioxygenase; Methionine biosynthesis; Nucleus; Oxidoreductase	REACT_111217 (Metabolism); REACT_14820 (Metabolism of polyamines); REACT_13 (Metabolism of amino acids and derivatives); REACT_115639 (Sulfur amino acid metabolism); REACT_75881 (Methionine salvage pathway)
Q9BV57	1,2-dihydroxy-3-keto-5-methylthiopentene dioxygenase	Homo sapiens	YILDGSGYFDVRDKE	Y104	Y102	U3I2B0	Uncharacterized protein (Fragment)	YILDGSGYFDVRDKD	1	0	0	0	1	2e-85	yes	0	0	GO:0005737 (C:cytoplasm); GO:0005829 (C:cytosol); GO:0005794 (C:Golgi apparatus); GO:0005634 (C:nucleus); GO:0005886 (C:plasma membrane); GO:0010309 (F:acireductone dioxygenase [iron(II)-requiring] activity); GO:0005506 (F:iron ion binding); GO:0016491 (F:oxidoreductase activity); GO:0005515 (F:protein binding); GO:0034641 (P:cellular nitrogen compound metabolic process); GO:0019509 (P:L-methioni…	GO:0005737 (C:cytoplasm); GO:0005634 (C:nucleus); GO:0010309 (F:acireductone dioxygenase [iron(II)-requiring] activity); GO:0019509 (P:L-methionine salvage from methylthioadenosine)	Alternative splicing; Amino-acid biosynthesis; Cell membrane; Cytoplasm; Dioxygenase; Direct protein sequencing; Iron; Membrane; Metal-binding; Methionine biosynthesis; Nucleus; Oxidoreductase;	Amino-acid biosynthesis; Cytoplasm; Dioxygenase; Methionine biosynthesis; Nucleus; Oxidoreductase	REACT_111217 (Metabolism); REACT_14820 (Metabolism of polyamines); REACT_13 (Metabolism of amino acids and derivatives); REACT_115639 (Sulfur amino acid metabolism); REACT_75881 (Methionine salvage pathway)
Q04446	1,4-alpha-glucan-branching enzyme	Homo sapiens	RKGNNESYHYARRQF	Y560	Y516	U3J9Z8	Uncharacterized protein (Fragment)	RKGNNESYHYARRQF	0	0	0	0	1	0	yes	0	0	GO:0005829 (C:cytosol); GO:0070062 (C:extracellular vesicular exosome); GO:0003844 (F:1,4-alpha-glucan branching enzyme activity); GO:0043169 (F:cation binding); GO:0004553 (F:hydrolase activity, hydrolyzing O-glycosyl compounds); GO:0005975 (P:carbohydrate metabolic process); GO:0006091 (P:generation of precursor metabolites and energy); GO:0006006 (P:glucose metabolic process); GO:0005978 (P:gl…	GO:0003844 (F:1,4-alpha-glucan branching enzyme activity); GO:0043169 (F:cation binding); GO:0004553 (F:hydrolase activity, hydrolyzing O-glycosyl compounds); GO:0005978 (P:glycogen biosynthetic process)	3D-structure; Acetylation; Disease mutation; Glycogen biosynthesis; Glycogen storage disease; Glycosyltransferase; Phosphoprotein; Polymorphism; Transferase		REACT_111217 (Metabolism); REACT_723 (Glucose metabolism); REACT_169208 (Glycogen synthesis); REACT_116125 (Disease); REACT_200783 (Myoclonic epilepsy of Lafora); REACT_474 (Metabolism of carbohydrates); REACT_200833 (Glycogen storage diseases)
P31946	14-3-3 protein beta/alpha	Homo sapiens	DNLTLWTSENQGDEG	S232	S232	U3IM62	Uncharacterized protein (Fragment)	DNLTLWTSENQGDEG	0	0	0	0	1	6e-179	yes	0	1	GO:0005737 (C:cytoplasm); GO:0030659 (C:cytoplasmic vesicle membrane); GO:0005829 (C:cytosol); GO:0070062 (C:extracellular vesicular exosome); GO:0042470 (C:melanosome); GO:0005634 (C:nucleus); GO:0048471 (C:perinuclear region of cytoplasm); GO:0017053 (C:transcriptional repressor complex); GO:0019899 (F:enzyme binding); GO:0042826 (F:histone deacetylase binding); GO:0051219 (F:phosphoprotein bin…		3D-structure; Acetylation; Alternative initiation; Cytoplasm; Direct protein sequencing; Nitration; Phosphoprotein; Polymorphism;		REACT_25064 (Tristetraprolin (TTP) destabilizes mRNA); REACT_24915 (Butyrate Response Factor 1 (BRF1) destabilizes mRNA); REACT_23898 (Rap1 signalling); REACT_498 (Signaling by Insulin receptor); REACT_12058 (Signalling to ERKs); REACT_116125 (Disease); REACT_18334 (NCAM signaling for neurite out-growth); REACT_147867 (Translocation of GLUT4 to the plasma membrane); REACT_634 (RAF/MAP kinase casc…
Q9CQV8	14-3-3 protein beta/alpha	Mus musculus	SSWRVISSIEQKTER	S66	S66	U3IM62	Uncharacterized protein (Fragment)	SSWRVISSIEQKTER	0	0	0	0	1	2e-177	yes	0	2	GO:0030659 (C:cytoplasmic vesicle membrane); GO:0005829 (C:cytosol); GO:0070062 (C:extracellular vesicular exosome); GO:0042470 (C:melanosome); GO:0005634 (C:nucleus); GO:0048471 (C:perinuclear region of cytoplasm); GO:0017053 (C:transcriptional repressor complex); GO:0005515 (F:protein binding); GO:0019904 (F:protein domain specific binding); GO:0003714 (F:transcription corepressor activity); GO…		3D-structure; Acetylation; Alternative initiation; Cytoplasm; Direct protein sequencing; Nitration; Phosphoprotein;		REACT_237640 (RAF activation); REACT_230745 (Immune System); REACT_188204 (Fc epsilon receptor (FCERI) signaling); REACT_242240 (RAF/MAP kinase cascade); REACT_257146 (RAF phosphorylates MEK); REACT_209837 (Membrane Trafficking); REACT_188188 (DAP12 interactions); REACT_245086 (VEGFR2 mediated cell proliferation); REACT_241824 (SOS-mediated signalling); REACT_227951 (Signaling by VEGF); REACT_239…
P63101	14-3-3 protein zeta/delta	Mus musculus	VVGARRSSWRVVSSI	S58	S60	U3I4C0	Uncharacterized protein (Fragment)	VVGARRSSWRVVSSI	0	0	0	0	1	8e-180	yes	4	0	GO:0031252 (C:cell leading edge); GO:0030659 (C:cytoplasmic vesicle membrane); GO:0005829 (C:cytosol); GO:0070062 (C:extracellular vesicular exosome); GO:0042629 (C:mast cell granule); GO:0042470 (C:melanosome); GO:0005739 (C:mitochondrion); GO:0005634 (C:nucleus); GO:0048471 (C:perinuclear region of cytoplasm); GO:0014069 (C:postsynaptic density); GO:0043234 (C:protein complex); GO:0005515 (F:pr…		Acetylation; Cytoplasm; Direct protein sequencing; Phosphoprotein;		REACT_233584 (Cytokine Signaling in Immune system); REACT_245546 (GP1b-IX-V activation signalling); REACT_207044 (TCF dependent signaling in response to WNT); REACT_219771 (deactivation of the beta-catenin transactivating complex); REACT_258521 (Apoptosis); REACT_233572 (Gene Expression); REACT_241402 (XAV939 inhibits tankyrase, stabilizing AXIN); REACT_198687 (Regulation of mRNA stability by pro…
P15428	15-hydroxyprostaglandin dehydrogenase [NAD(+)]	Homo sapiens	KEENMGQYIEYKDHI	Y203	Y203	U3I509	Uncharacterized protein	KEENMGQYFSYKDEI	3	0	2	2	1	1e-147	yes	0	0	GO:0016323 (C:basolateral plasma membrane); GO:0005829 (C:cytosol); GO:0070062 (C:extracellular vesicular exosome); GO:0016404 (F:15-hydroxyprostaglandin dehydrogenase (NAD+) activity); GO:0003824 (F:catalytic activity); GO:0051287 (F:NAD binding); GO:0070403 (F:NAD+ binding); GO:0004957 (F:prostaglandin E receptor activity); GO:0042803 (F:protein homodimerization activity); GO:0019369 (P:arachid…	GO:0016491 (F:oxidoreductase activity)	3D-structure; Alternative splicing; Cytoplasm; Direct protein sequencing; Disease mutation; Fatty acid metabolism; Lipid metabolism; NAD; Oxidoreductase; Polymorphism; Prostaglandin metabolism; Tumor suppressor		REACT_111217 (Metabolism); REACT_150320 (Synthesis of Lipoxins (LX)); REACT_147851 (Arachidonic acid metabolism); REACT_150149 (Synthesis of Prostaglandins (PG) and Thromboxanes (TX)); REACT_22258 (Metabolism of lipids and lipoproteins)
P15428	15-hydroxyprostaglandin dehydrogenase [NAD(+)]	Homo sapiens	TLQINLVSVISGTYL	S110	S110	U3I509	Uncharacterized protein	TIQINLTSVIRGTYL	3	1	2	2	1	1e-147	yes	0	0	GO:0016323 (C:basolateral plasma membrane); GO:0005829 (C:cytosol); GO:0070062 (C:extracellular vesicular exosome); GO:0016404 (F:15-hydroxyprostaglandin dehydrogenase (NAD+) activity); GO:0003824 (F:catalytic activity); GO:0051287 (F:NAD binding); GO:0070403 (F:NAD+ binding); GO:0004957 (F:prostaglandin E receptor activity); GO:0042803 (F:protein homodimerization activity); GO:0019369 (P:arachid…	GO:0016491 (F:oxidoreductase activity)	3D-structure; Alternative splicing; Cytoplasm; Direct protein sequencing; Disease mutation; Fatty acid metabolism; Lipid metabolism; NAD; Oxidoreductase; Polymorphism; Prostaglandin metabolism; Tumor suppressor		REACT_111217 (Metabolism); REACT_150320 (Synthesis of Lipoxins (LX)); REACT_147851 (Arachidonic acid metabolism); REACT_150149 (Synthesis of Prostaglandins (PG) and Thromboxanes (TX)); REACT_22258 (Metabolism of lipids and lipoproteins)
Q9DBL9	1-acylglycerol-3-phosphate O-acyltransferase ABHD5	Mus musculus	DLLGFGRSSRPRFDS	S117	S119	U3IJW8	Uncharacterized protein (Fragment)	DLLGFGRSSRPHFDA	2	1	1	1	1	0	yes	0	1	GO:0005829 (C:cytosol); GO:0005811 (C:lipid particle); GO:0003841 (F:1-acylglycerol-3-phosphate O-acyltransferase activity); GO:0005515 (F:protein binding); GO:0030154 (P:cell differentiation); GO:0006631 (P:fatty acid metabolic process); GO:0006629 (P:lipid metabolic process); GO:0010891 (P:negative regulation of sequestering of triglyceride); GO:0006654 (P:phosphatidic acid biosynthetic process…		Acyltransferase; Alternative splicing; Cytoplasm; Differentiation; Fatty acid metabolism; Lipid biosynthesis; Lipid droplet; Lipid metabolism; Phospholipid biosynthesis; Phospholipid metabolism; Transferase		REACT_232291 (Metabolism of lipids and lipoproteins); REACT_238381 (Lipid digestion, mobilization, and transport); REACT_245618 (Hormone-sensitive lipase (HSL)-mediated triacylglycerol hydrolysis); REACT_188937 (Metabolism)
Q9DBL9	1-acylglycerol-3-phosphate O-acyltransferase ABHD5	Mus musculus	LLGFGRSSRPRFDSD	S118	S120	U3IJW8	Uncharacterized protein (Fragment)	LLGFGRSSRPHFDAD	2	0	1	1	1	0	yes	0	1	GO:0005829 (C:cytosol); GO:0005811 (C:lipid particle); GO:0003841 (F:1-acylglycerol-3-phosphate O-acyltransferase activity); GO:0005515 (F:protein binding); GO:0030154 (P:cell differentiation); GO:0006631 (P:fatty acid metabolic process); GO:0006629 (P:lipid metabolic process); GO:0010891 (P:negative regulation of sequestering of triglyceride); GO:0006654 (P:phosphatidic acid biosynthetic process…		Acyltransferase; Alternative splicing; Cytoplasm; Differentiation; Fatty acid metabolism; Lipid biosynthesis; Lipid droplet; Lipid metabolism; Phospholipid biosynthesis; Phospholipid metabolism; Transferase		REACT_232291 (Metabolism of lipids and lipoproteins); REACT_238381 (Lipid digestion, mobilization, and transport); REACT_245618 (Hormone-sensitive lipase (HSL)-mediated triacylglycerol hydrolysis); REACT_188937 (Metabolism)
Q9NRZ5	1-acyl-sn-glycerol-3-phosphate acyltransferase delta	Homo sapiens	TEKKHEISMQVARAK	S188	S188	U3IY63	Uncharacterized protein	TEQKHQISMQVAEAK	3	0	1	0	1	0	yes	0	0	GO:0005789 (C:endoplasmic reticulum membrane); GO:0016021 (C:integral component of membrane); GO:0003841 (F:1-acylglycerol-3-phosphate O-acyltransferase activity); GO:0016024 (P:CDP-diacylglycerol biosynthetic process); GO:0044255 (P:cellular lipid metabolic process); GO:0046474 (P:glycerophospholipid biosynthetic process); GO:0006654 (P:phosphatidic acid biosynthetic process); GO:0008654 (P:phos…	GO:0016746 (F:transferase activity, transferring acyl groups)	Acyltransferase; Lipid biosynthesis; Lipid metabolism; Membrane; Phospholipid biosynthesis; Phospholipid metabolism; Transferase; Transmembrane; Transmembrane helix		REACT_111217 (Metabolism); REACT_121401 (Glycerophospholipid biosynthesis); REACT_120906 (Synthesis of PA); REACT_1190 (Triglyceride Biosynthesis); REACT_22258 (Metabolism of lipids and lipoproteins); REACT_22279 (Fatty acid, triacylglycerol, and ketone body metabolism); REACT_120870 (Phospholipid metabolism)
Q9NUQ2	1-acyl-sn-glycerol-3-phosphate acyltransferase epsilon	Homo sapiens	SKLSIKKTLPSMLIL	T321	T322	R0M4A0	1-acyl-sn-glycerol-3-phosphate acyltransferase epsilon (Fragment)	SKLSLKKTLPSLLFL	3	0	2	0	1	0	yes	0	0	GO:0005789 (C:endoplasmic reticulum membrane); GO:0016021 (C:integral component of membrane); GO:0005741 (C:mitochondrial outer membrane); GO:0005739 (C:mitochondrion); GO:0005635 (C:nuclear envelope); GO:0003841 (F:1-acylglycerol-3-phosphate O-acyltransferase activity); GO:0016024 (P:CDP-diacylglycerol biosynthetic process); GO:0044255 (P:cellular lipid metabolic process); GO:0046474 (P:glycerop…	GO:0005739 (C:mitochondrion); GO:0003841 (F:1-acylglycerol-3-phosphate O-acyltransferase activity); GO:0006639 (P:acylglycerol metabolic process)	Acyltransferase; Endoplasmic reticulum; Lipid biosynthesis; Lipid metabolism; Membrane; Mitochondrion; Nucleus; Phospholipid biosynthesis; Phospholipid metabolism; Polymorphism; Transferase; Transmembrane; Transmembrane helix	Acyltransferase; Transferase	REACT_111217 (Metabolism); REACT_121401 (Glycerophospholipid biosynthesis); REACT_120906 (Synthesis of PA); REACT_1190 (Triglyceride Biosynthesis); REACT_22258 (Metabolism of lipids and lipoproteins); REACT_22279 (Fatty acid, triacylglycerol, and ketone body metabolism); REACT_120870 (Phospholipid metabolism)
Q9NRZ7	1-acyl-sn-glycerol-3-phosphate acyltransferase gamma	Homo sapiens	LPRTKGFTTAVKCLR	T212	T192	U3IQM9	Uncharacterized protein (Fragment)	LPRTKGFTTAVQCLR	1	0	1	0	1	0	yes	0	0	GO:0005783 (C:endoplasmic reticulum); GO:0005789 (C:endoplasmic reticulum membrane); GO:0016021 (C:integral component of membrane); GO:0005635 (C:nuclear envelope); GO:0005886 (C:plasma membrane); GO:0003841 (F:1-acylglycerol-3-phosphate O-acyltransferase activity); GO:0016024 (P:CDP-diacylglycerol biosynthetic process); GO:0044255 (P:cellular lipid metabolic process); GO:0046474 (P:glycerophosph…	GO:0016746 (F:transferase activity, transferring acyl groups)	Acyltransferase; Alternative splicing; Endoplasmic reticulum; Lipid biosynthesis; Lipid metabolism; Membrane; Nucleus; Phospholipid biosynthesis; Phospholipid metabolism; Transferase; Transmembrane; Transmembrane helix		REACT_111217 (Metabolism); REACT_121401 (Glycerophospholipid biosynthesis); REACT_120906 (Synthesis of PA); REACT_1190 (Triglyceride Biosynthesis); REACT_22258 (Metabolism of lipids and lipoproteins); REACT_22279 (Fatty acid, triacylglycerol, and ketone body metabolism); REACT_120870 (Phospholipid metabolism)
Q9NRZ7	1-acyl-sn-glycerol-3-phosphate acyltransferase gamma	Homo sapiens	PRTKGFTTAVKCLRG	T213	T193	U3IQM9	Uncharacterized protein (Fragment)	PRTKGFTTAVQCLRG	1	0	1	0	1	0	yes	0	0	GO:0005783 (C:endoplasmic reticulum); GO:0005789 (C:endoplasmic reticulum membrane); GO:0016021 (C:integral component of membrane); GO:0005635 (C:nuclear envelope); GO:0005886 (C:plasma membrane); GO:0003841 (F:1-acylglycerol-3-phosphate O-acyltransferase activity); GO:0016024 (P:CDP-diacylglycerol biosynthetic process); GO:0044255 (P:cellular lipid metabolic process); GO:0046474 (P:glycerophosph…	GO:0016746 (F:transferase activity, transferring acyl groups)	Acyltransferase; Alternative splicing; Endoplasmic reticulum; Lipid biosynthesis; Lipid metabolism; Membrane; Nucleus; Phospholipid biosynthesis; Phospholipid metabolism; Transferase; Transmembrane; Transmembrane helix		REACT_111217 (Metabolism); REACT_121401 (Glycerophospholipid biosynthesis); REACT_120906 (Synthesis of PA); REACT_1190 (Triglyceride Biosynthesis); REACT_22258 (Metabolism of lipids and lipoproteins); REACT_22279 (Fatty acid, triacylglycerol, and ketone body metabolism); REACT_120870 (Phospholipid metabolism)
Q9Z1T6	1-phosphatidylinositol 3-phosphate 5-kinase	Mus musculus	KSPARNRSASITNLS	S305	S312	U3J3I7	Uncharacterized protein (Fragment)	KSPARNRSASITNLS	0	0	0	0	1	0	yes	0	1	GO:0005911 (C:cell-cell junction); GO:0031410 (C:cytoplasmic vesicle); GO:0030659 (C:cytoplasmic vesicle membrane); GO:0005829 (C:cytosol); GO:0031901 (C:early endosome membrane); GO:0000139 (C:Golgi membrane); GO:0031902 (C:late endosome membrane); GO:0048471 (C:perinuclear region of cytoplasm); GO:0012506 (C:vesicle membrane); GO:0000285 (F:1-phosphatidylinositol-3-phosphate 5-kinase activity);…	GO:0005524 (F:ATP binding); GO:0046872 (F:metal ion binding); GO:0016307 (F:phosphatidylinositol phosphate kinase activity); GO:0044267 (P:cellular protein metabolic process); GO:0035556 (P:intracellular signal transduction)	Acetylation; Alternative splicing; ATP-binding; Cytoplasmic vesicle; Endosome; Kinase; Membrane; Metal-binding; Nucleotide-binding; Phosphoprotein; Transferase; Zinc; Zinc-finger	Metal-binding; Zinc; Zinc-finger	REACT_232291 (Metabolism of lipids and lipoproteins); REACT_198975 (Synthesis of PIPs at the early endosome membrane); REACT_199016 (PI Metabolism); REACT_198970 (Synthesis of PIPs at the Golgi membrane); REACT_188643 (Phospholipid metabolism); REACT_188937 (Metabolism); REACT_198972 (Synthesis of PIPs at the late endosome membrane)
Q9Y2I7	1-phosphatidylinositol 3-phosphate 5-kinase	Homo sapiens	TEFSETPSPDSDSVN	S449	S456	U3J3I7	Uncharacterized protein (Fragment)	TEFSETPSPDSDSVN	0	0	0	0	1	0	yes	0	1	GO:0031410 (C:cytoplasmic vesicle); GO:0005829 (C:cytosol); GO:0031901 (C:early endosome membrane); GO:0010008 (C:endosome membrane); GO:0000139 (C:Golgi membrane); GO:0031902 (C:late endosome membrane); GO:0045121 (C:membrane raft); GO:0048471 (C:perinuclear region of cytoplasm); GO:0000285 (F:1-phosphatidylinositol-3-phosphate 5-kinase activity); GO:0016308 (F:1-phosphatidylinositol-4-phosphate…	GO:0005524 (F:ATP binding); GO:0046872 (F:metal ion binding); GO:0016307 (F:phosphatidylinositol phosphate kinase activity); GO:0044267 (P:cellular protein metabolic process); GO:0035556 (P:intracellular signal transduction)	Acetylation; Alternative splicing; ATP-binding; Corneal dystrophy; Disease mutation; Endosome; Kinase; Membrane; Metal-binding; Nucleotide-binding; Phosphoprotein; Polymorphism; Transferase; Zinc; Zinc-finger	Metal-binding; Zinc; Zinc-finger	REACT_111217 (Metabolism); REACT_120836 (Synthesis of PIPs at the Golgi membrane); REACT_120756 (Synthesis of PIPs at the early endosome membrane); REACT_120918 (Synthesis of PIPs at the late endosome membrane); REACT_22258 (Metabolism of lipids and lipoproteins); REACT_121175 (PI Metabolism); REACT_120870 (Phospholipid metabolism)
P10687	1-phosphatidylinositol 4,5-bisphosphate phosphodiesterase beta-1	Rattus norvegicus	FGAKSKPYLTVDQMM	Y239	Y152	U3IZQ7	Phosphoinositide phospholipase C (Fragment)	FGAKSKPYLTVDQMM	0	0	0	0	1	0	yes	0	0	GO:0005737 (C:cytoplasm); GO:0005829 (C:cytosol); GO:0016020 (C:membrane); GO:0031965 (C:nuclear membrane); GO:0016607 (C:nuclear speck); GO:0005634 (C:nucleus); GO:0005509 (F:calcium ion binding); GO:0004435 (F:phosphatidylinositol phospholipase C activity); GO:0005515 (F:protein binding); GO:0042803 (F:protein homodimerization activity); GO:0004871 (F:signal transducer activity); GO:0060466 (P:…	GO:0005737 (C:cytoplasm); GO:0005634 (C:nucleus); GO:0005509 (F:calcium ion binding); GO:0004435 (F:phosphatidylinositol phospholipase C activity); GO:0004871 (F:signal transducer activity); GO:0007420 (P:brain development); GO:0035556 (P:intracellular si	Calcium; Cytoplasm; Hydrolase; Lipid degradation; Lipid metabolism; Membrane; Nucleus; Phosphoprotein; Transducer	Hydrolase; Lipid degradation; Lipid metabolism; Transducer	REACT_196412 (Presynaptic function of Kainate receptors); REACT_194690 (Ca2+ pathway); REACT_221588 (PLC beta mediated events); REACT_198661 (Synthesis of IP3 and IP4 in the cytosol); REACT_208646 (G beta:gamma signalling through PLC beta)
Q9NQ66	1-phosphatidylinositol 4,5-bisphosphate phosphodiesterase beta-1	Homo sapiens	KTEMIRSYIQEVVQY	Y1102	Y1016	U3IZQ7	Phosphoinositide phospholipase C (Fragment)	KTEMIRSYIQEVVQY	0	0	0	0	1	0	yes	0	0	GO:0005737 (C:cytoplasm); GO:0005829 (C:cytosol); GO:0070062 (C:extracellular vesicular exosome); GO:0000790 (C:nuclear chromatin); GO:0031965 (C:nuclear membrane); GO:0016607 (C:nuclear speck); GO:0005634 (C:nucleus); GO:0005509 (F:calcium ion binding); GO:0005516 (F:calmodulin binding); GO:0019899 (F:enzyme binding); GO:0005096 (F:GTPase activator activity); GO:0004435 (F:phosphatidylinositol p…	GO:0005737 (C:cytoplasm); GO:0005634 (C:nucleus); GO:0005509 (F:calcium ion binding); GO:0004435 (F:phosphatidylinositol phospholipase C activity); GO:0004871 (F:signal transducer activity); GO:0007420 (P:brain development); GO:0035556 (P:intracellular si	Alternative splicing; Calcium; Cytoplasm; Epilepsy; Hydrolase; Lipid degradation; Lipid metabolism; Membrane; Nucleus; Phosphoprotein; Polymorphism; Transducer	Hydrolase; Lipid degradation; Lipid metabolism; Transducer	REACT_15370 (Neurotransmitter Receptor Binding And Downstream Transmission In The Postsynaptic Cell); REACT_1505 (Integration of energy metabolism); REACT_19193 (Fatty Acids bound to GPR40 (FFAR1) regulate insulin secretion); REACT_21254 (Presynaptic function of Kainate receptors); REACT_18283 (G alpha (q) signalling events); REACT_150154 (Inositol phosphate metabolism); REACT_150312 (Synthesis o…
Q00722	1-phosphatidylinositol 4,5-bisphosphate phosphodiesterase beta-2	Homo sapiens	DYNKRQMSRIYPKGT	S601	S608	U3I4B6	Phosphoinositide phospholipase C	EYNKRQMSRIYPKGT	1	0	0	0	1	0	yes	0	1	GO:0005829 (C:cytosol); GO:0005509 (F:calcium ion binding); GO:0004435 (F:phosphatidylinositol phospholipase C activity); GO:0004629 (F:phospholipase C activity); GO:0004871 (F:signal transducer activity); GO:0007202 (P:activation of phospholipase C activity); GO:0043647 (P:inositol phosphate metabolic process); GO:0035556 (P:intracellular signal transduction); GO:0016042 (P:lipid catabolic proce…	GO:0005509 (F:calcium ion binding); GO:0004435 (F:phosphatidylinositol phospholipase C activity); GO:0004871 (F:signal transducer activity); GO:0035556 (P:intracellular signal transduction); GO:0016042 (P:lipid catabolic process)	3D-structure; Alternative splicing; Calcium; Coiled coil; Hydrolase; Lipid degradation; Lipid metabolism; Metal-binding; Polymorphism; Transducer	Hydrolase; Lipid degradation; Lipid metabolism; Transducer	REACT_15370 (Neurotransmitter Receptor Binding And Downstream Transmission In The Postsynaptic Cell); REACT_1505 (Integration of energy metabolism); REACT_19193 (Fatty Acids bound to GPR40 (FFAR1) regulate insulin secretion); REACT_21254 (Presynaptic function of Kainate receptors); REACT_18283 (G alpha (q) signalling events); REACT_150154 (Inositol phosphate metabolism); REACT_150312 (Synthesis o…
Q00722	1-phosphatidylinositol 4,5-bisphosphate phosphodiesterase beta-2	Homo sapiens	KRQMSRIYPKGTRMD	Y604	Y611	U3I4B6	Phosphoinositide phospholipase C	KRQMSRIYPKGTRMD	0	0	0	0	1	0	yes	0	1	GO:0005829 (C:cytosol); GO:0005509 (F:calcium ion binding); GO:0004435 (F:phosphatidylinositol phospholipase C activity); GO:0004629 (F:phospholipase C activity); GO:0004871 (F:signal transducer activity); GO:0007202 (P:activation of phospholipase C activity); GO:0043647 (P:inositol phosphate metabolic process); GO:0035556 (P:intracellular signal transduction); GO:0016042 (P:lipid catabolic proce…	GO:0005509 (F:calcium ion binding); GO:0004435 (F:phosphatidylinositol phospholipase C activity); GO:0004871 (F:signal transducer activity); GO:0035556 (P:intracellular signal transduction); GO:0016042 (P:lipid catabolic process)	3D-structure; Alternative splicing; Calcium; Coiled coil; Hydrolase; Lipid degradation; Lipid metabolism; Metal-binding; Polymorphism; Transducer	Hydrolase; Lipid degradation; Lipid metabolism; Transducer	REACT_15370 (Neurotransmitter Receptor Binding And Downstream Transmission In The Postsynaptic Cell); REACT_1505 (Integration of energy metabolism); REACT_19193 (Fatty Acids bound to GPR40 (FFAR1) regulate insulin secretion); REACT_21254 (Presynaptic function of Kainate receptors); REACT_18283 (G alpha (q) signalling events); REACT_150154 (Inositol phosphate metabolism); REACT_150312 (Synthesis o…
Q15147	1-phosphatidylinositol 4,5-bisphosphate phosphodiesterase beta-4	Homo sapiens	KEIVAQHTKEWSEMI	T1021	T1021	U3J1V3	Phosphoinositide phospholipase C	KEIVAQHTKEWSEMI	0	0	0	0	1	0	yes	0	0	GO:0005829 (C:cytosol); GO:0030425 (C:dendrite); GO:0005634 (C:nucleus); GO:0014069 (C:postsynaptic density); GO:0005790 (C:smooth endoplasmic reticulum); GO:0005509 (F:calcium ion binding); GO:0004435 (F:phosphatidylinositol phospholipase C activity); GO:0004629 (F:phospholipase C activity); GO:0004871 (F:signal transducer activity); GO:0043647 (P:inositol phosphate metabolic process); GO:003555…	GO:0005509 (F:calcium ion binding); GO:0004435 (F:phosphatidylinositol phospholipase C activity); GO:0004871 (F:signal transducer activity); GO:0035556 (P:intracellular signal transduction); GO:0006629 (P:lipid metabolic process)	Acetylation; Alternative splicing; Calcium; Direct protein sequencing; Disease mutation; Hydrolase; Lipid degradation; Lipid metabolism; Phosphoprotein; Polymorphism; Transducer	Hydrolase; Lipid degradation; Lipid metabolism; Transducer	REACT_111217 (Metabolism); REACT_15526 (G-protein mediated events); REACT_18283 (G alpha (q) signalling events); REACT_150154 (Inositol phosphate metabolism); REACT_150312 (Synthesis of IP3 and IP4 in the cytosol); REACT_15295 (Opioid Signalling); REACT_111102 (Signal Transduction); REACT_15426 (PLC beta mediated events); REACT_120966 (Gastrin-CREB signalling pathway via PKC and MAPK); REACT_1918…
P51178	1-phosphatidylinositol 4,5-bisphosphate phosphodiesterase delta-1	Homo sapiens	KLQEDCKTIWQESRK	T50	T72	U3IIB2	Phosphoinositide phospholipase C	KLQEDCKTIWQESKK	1	0	0	0	1	0	yes	0	1	GO:0005737 (C:cytoplasm); GO:0005829 (C:cytosol); GO:0070062 (C:extracellular vesicular exosome); GO:0005886 (C:plasma membrane); GO:0005509 (F:calcium ion binding); GO:0032794 (F:GTPase activating protein binding); GO:0004435 (F:phosphatidylinositol phospholipase C activity); GO:0004871 (F:signal transducer activity); GO:0001525 (P:angiogenesis); GO:0043647 (P:inositol phosphate metabolic proces…	GO:0005509 (F:calcium ion binding); GO:0004435 (F:phosphatidylinositol phospholipase C activity); GO:0004871 (F:signal transducer activity); GO:0035556 (P:intracellular signal transduction); GO:0006629 (P:lipid metabolic process)	Alternative splicing; Calcium; Disease mutation; Glycoprotein; Hydrolase; Lipid degradation; Lipid metabolism; Metal-binding; Polymorphism; Repeat; Transducer	Calcium; Hydrolase; Lipid degradation; Lipid metabolism; Transducer	REACT_111217 (Metabolism); REACT_150154 (Inositol phosphate metabolism); REACT_150312 (Synthesis of IP3 and IP4 in the cytosol)
P51178	1-phosphatidylinositol 4,5-bisphosphate phosphodiesterase delta-1	Homo sapiens	KLQHWIHSCLRKADK	S147	T169	U3IIB2	Phosphoinositide phospholipase C	KLQHWIHTCLRKADK	1	0	1	0	1	0	yes	0	1	GO:0005737 (C:cytoplasm); GO:0005829 (C:cytosol); GO:0070062 (C:extracellular vesicular exosome); GO:0005886 (C:plasma membrane); GO:0005509 (F:calcium ion binding); GO:0032794 (F:GTPase activating protein binding); GO:0004435 (F:phosphatidylinositol phospholipase C activity); GO:0004871 (F:signal transducer activity); GO:0001525 (P:angiogenesis); GO:0043647 (P:inositol phosphate metabolic proces…	GO:0005509 (F:calcium ion binding); GO:0004435 (F:phosphatidylinositol phospholipase C activity); GO:0004871 (F:signal transducer activity); GO:0035556 (P:intracellular signal transduction); GO:0006629 (P:lipid metabolic process)	Alternative splicing; Calcium; Disease mutation; Glycoprotein; Hydrolase; Lipid degradation; Lipid metabolism; Metal-binding; Polymorphism; Repeat; Transducer	Calcium; Hydrolase; Lipid degradation; Lipid metabolism; Transducer	REACT_111217 (Metabolism); REACT_150154 (Inositol phosphate metabolism); REACT_150312 (Synthesis of IP3 and IP4 in the cytosol)
Q9P212	1-phosphatidylinositol 4,5-bisphosphate phosphodiesterase epsilon-1	Homo sapiens	DYDYESLSDDNILED	S1597	S1594	U3J0V7	Phosphoinositide phospholipase C	DYDYESLSDDNILED	0	0	0	0	1	0	yes	0	0	GO:0005737 (C:cytoplasm); GO:0005829 (C:cytosol); GO:0000139 (C:Golgi membrane); GO:0005886 (C:plasma membrane); GO:0005509 (F:calcium ion binding); GO:0019899 (F:enzyme binding); GO:0005085 (F:guanyl-nucleotide exchange factor activity); GO:0004435 (F:phosphatidylinositol phospholipase C activity); GO:0004629 (F:phospholipase C activity); GO:0005515 (F:protein binding); GO:0017016 (F:Ras GTPase …	GO:0005622 (C:intracellular); GO:0005509 (F:calcium ion binding); GO:0005085 (F:guanyl-nucleotide exchange factor activity); GO:0004435 (F:phosphatidylinositol phospholipase C activity); GO:0004871 (F:signal transducer activity); GO:0006629 (P:lipid metab	3D-structure; Alternative splicing; Cell membrane; Cytoplasm; Disease mutation; Golgi apparatus; Guanine-nucleotide releasing factor; Hydrolase; Lipid degradation; Lipid metabolism; Membrane; Polymorphism; Repeat; Transducer	Hydrolase; Lipid degradation; Lipid metabolism; Transducer	REACT_111217 (Metabolism); REACT_150154 (Inositol phosphate metabolism); REACT_150312 (Synthesis of IP3 and IP4 in the cytosol)
Q8K4S1	1-phosphatidylinositol 4,5-bisphosphate phosphodiesterase epsilon-1	Mus musculus	SDIETMRSLKDAMAQ	S670	S667	U3J0V7	Phosphoinositide phospholipase C	SDIETMRSLKDAMAQ	0	0	0	0	1	0	yes	0	0	GO:0005829 (C:cytosol); GO:0000139 (C:Golgi membrane); GO:0005886 (C:plasma membrane); GO:0005509 (F:calcium ion binding); GO:0019899 (F:enzyme binding); GO:0005085 (F:guanyl-nucleotide exchange factor activity); GO:0004435 (F:phosphatidylinositol phospholipase C activity); GO:0004629 (F:phospholipase C activity); GO:0004871 (F:signal transducer activity); GO:0000187 (P:activation of MAPK activit…	GO:0005622 (C:intracellular); GO:0005509 (F:calcium ion binding); GO:0005085 (F:guanyl-nucleotide exchange factor activity); GO:0004435 (F:phosphatidylinositol phospholipase C activity); GO:0004871 (F:signal transducer activity); GO:0006629 (P:lipid metab	Cell membrane; Cytoplasm; Golgi apparatus; Guanine-nucleotide releasing factor; Hydrolase; Lipid degradation; Lipid metabolism; Membrane; Repeat; Transducer	Hydrolase; Lipid degradation; Lipid metabolism; Transducer	REACT_188937 (Metabolism); REACT_196476 (Inositol phosphate metabolism); REACT_196473 (Synthesis of IP3 and IP4 in the cytosol)
Q4KWH5	1-phosphatidylinositol 4,5-bisphosphate phosphodiesterase eta-1	Mus musculus	DLVVYTNSVAAQDIV	S611	S611	U3J3V5	Phosphoinositide phospholipase C	DLVVYTNSVAAQDIV	0	0	0	0	1	0	yes	0	0	GO:0005737 (C:cytoplasm); GO:0005829 (C:cytosol); GO:0016020 (C:membrane); GO:0031965 (C:nuclear membrane); GO:0005509 (F:calcium ion binding); GO:0050429 (F:calcium-dependent phospholipase C activity); GO:0004435 (F:phosphatidylinositol phospholipase C activity); GO:0004871 (F:signal transducer activity); GO:0016042 (P:lipid catabolic process); GO:0048015 (P:phosphatidylinositol-mediated signali…	GO:0005509 (F:calcium ion binding); GO:0050429 (F:calcium-dependent phospholipase C activity); GO:0004435 (F:phosphatidylinositol phospholipase C activity); GO:0004871 (F:signal transducer activity); GO:0006629 (P:lipid metabolic process); GO:0048015 (P:p	Alternative splicing; Calcium; Cytoplasm; Hydrolase; Lipid degradation; Lipid metabolism; Membrane; Metal-binding; Repeat; Transducer	Calcium; Hydrolase; Lipid degradation; Lipid metabolism; Transducer	REACT_188937 (Metabolism); REACT_196476 (Inositol phosphate metabolism); REACT_196473 (Synthesis of IP3 and IP4 in the cytosol)
Q4KWH5	1-phosphatidylinositol 4,5-bisphosphate phosphodiesterase eta-1	Mus musculus	LSDLVVYTNSVAAQD	T609	T609	U3J3V5	Phosphoinositide phospholipase C	LSDLVVYTNSVAAQD	0	0	0	0	1	0	yes	0	0	GO:0005737 (C:cytoplasm); GO:0005829 (C:cytosol); GO:0016020 (C:membrane); GO:0031965 (C:nuclear membrane); GO:0005509 (F:calcium ion binding); GO:0050429 (F:calcium-dependent phospholipase C activity); GO:0004435 (F:phosphatidylinositol phospholipase C activity); GO:0004871 (F:signal transducer activity); GO:0016042 (P:lipid catabolic process); GO:0048015 (P:phosphatidylinositol-mediated signali…	GO:0005509 (F:calcium ion binding); GO:0050429 (F:calcium-dependent phospholipase C activity); GO:0004435 (F:phosphatidylinositol phospholipase C activity); GO:0004871 (F:signal transducer activity); GO:0006629 (P:lipid metabolic process); GO:0048015 (P:p	Alternative splicing; Calcium; Cytoplasm; Hydrolase; Lipid degradation; Lipid metabolism; Membrane; Metal-binding; Repeat; Transducer	Calcium; Hydrolase; Lipid degradation; Lipid metabolism; Transducer	REACT_188937 (Metabolism); REACT_196476 (Inositol phosphate metabolism); REACT_196473 (Synthesis of IP3 and IP4 in the cytosol)
P08487	1-phosphatidylinositol 4,5-bisphosphate phosphodiesterase gamma-1	Bos taurus	IGTAEPDYGALYEGR	Y771	Y695	U3IH82	Phosphoinositide phospholipase C (Fragment)	IGTAEPDYGALYEGR	0	0	0	0	1	0	yes	1	0	GO:0008180 (C:COP9 signalosome); GO:0030027 (C:lamellipodium); GO:0001726 (C:ruffle); GO:0005509 (F:calcium ion binding); GO:0004435 (F:phosphatidylinositol phospholipase C activity); GO:0005515 (F:protein binding); GO:0004871 (F:signal transducer activity); GO:0071364 (P:cellular response to epidermal growth factor stimulus); GO:0001701 (P:in utero embryonic development); GO:0035556 (P:intracell…	GO:0005509 (F:calcium ion binding); GO:0004435 (F:phosphatidylinositol phospholipase C activity); GO:0004871 (F:signal transducer activity); GO:0035556 (P:intracellular signal transduction); GO:0009395 (P:phospholipid catabolic process)	3D-structure; Acetylation; Calcium; Cell projection; Direct protein sequencing; Hydrolase; Lipid degradation; Lipid metabolism; Metal-binding; Phosphoprotein; Repeat; SH2 domain; SH3 domain; Transducer; Ubl conjugation	Calcium; Hydrolase; Lipid degradation; Lipid metabolism; Phosphoprotein; SH2 domain; SH3 domain; Transducer
Q8CIH5	1-phosphatidylinositol 4,5-bisphosphate phosphodiesterase gamma-2	Mus musculus	PDGKPIIYHGWTRTT	Y371	Y371	U3ITB0	Phosphoinositide phospholipase C	PDGKPIIYHGWTRTT	0	0	0	0	1	0	yes	0	0	GO:0005829 (C:cytosol); GO:0005886 (C:plasma membrane); GO:0004435 (F:phosphatidylinositol phospholipase C activity); GO:0004629 (F:phospholipase C activity); GO:0005515 (F:protein binding); GO:0004871 (F:signal transducer activity); GO:0032237 (P:activation of store-operated calcium channel activity); GO:0030183 (P:B cell differentiation); GO:0050853 (P:B cell receptor signaling pathway); GO:000…	GO:0004435 (F:phosphatidylinositol phospholipase C activity); GO:0004871 (F:signal transducer activity); GO:0035556 (P:intracellular signal transduction); GO:0009395 (P:phospholipid catabolic process)	3D-structure; Calcium; Hydrolase; Lipid degradation; Lipid metabolism; Phosphoprotein; Repeat; SH2 domain; SH3 domain; Transducer	Hydrolase; Lipid degradation; Lipid metabolism; Phosphoprotein; SH2 domain; SH3 domain; Transducer	REACT_188199 (Signaling by the B Cell Receptor (BCR)); REACT_239142 (Innate Immune System); REACT_188202 (FCERI mediated Ca+2 mobilization); REACT_230745 (Immune System); REACT_209368 (Fcgamma receptor (FCGR) dependent phagocytosis); REACT_251547 (Toll-Like Receptors Cascades); REACT_188530 (FCERI mediated MAPK activation); REACT_188204 (Fc epsilon receptor (FCERI) signaling); REACT_188937 (Metab…
P16885	1-phosphatidylinositol 4,5-bisphosphate phosphodiesterase gamma-2	Homo sapiens	PKGQRVDSSNYDPFR	S994	S994	U3ITB0	Phosphoinositide phospholipase C	PKGQRVDSSNYDPFR	0	0	0	0	1	0	yes	0	0	GO:0005829 (C:cytosol); GO:0070062 (C:extracellular vesicular exosome); GO:0005886 (C:plasma membrane); GO:0004435 (F:phosphatidylinositol phospholipase C activity); GO:0004629 (F:phospholipase C activity); GO:0005515 (F:protein binding); GO:0004871 (F:signal transducer activity); GO:0032237 (P:activation of store-operated calcium channel activity); GO:0030183 (P:B cell differentiation); GO:00508…	GO:0004435 (F:phosphatidylinositol phospholipase C activity); GO:0004871 (F:signal transducer activity); GO:0035556 (P:intracellular signal transduction); GO:0009395 (P:phospholipid catabolic process)	3D-structure; Calcium; Disease mutation; Hydrolase; Lipid degradation; Lipid metabolism; Phosphoprotein; Polymorphism; Repeat; SH2 domain; SH3 domain; Transducer	Hydrolase; Lipid degradation; Lipid metabolism; Phosphoprotein; SH2 domain; SH3 domain; Transducer	REACT_150312 (Synthesis of IP3 and IP4 in the cytosol); REACT_150154 (Inositol phosphate metabolism); REACT_160158 (Role of phospholipids in phagocytosis); REACT_147814 (DAP12 signaling); REACT_6894 (Toll Like Receptor 4 (TLR4) Cascade); REACT_118773 (Signaling by the B Cell Receptor (BCR)); REACT_6966 (Toll-Like Receptors Cascades); REACT_118700 (Antigen activates B Cell Receptor (BCR) leading t…
Q5FX52	1-phosphatidylinositol 4,5-bisphosphate phosphodiesterase zeta-1	Rattus norvegicus	LDNGGSGYVLKPDFL	Y493	Y485	U3IQR7	Phosphoinositide phospholipase C	LDNGGCGYILKPEFL	3	1	2	1	1	0	yes	0	0	GO:0005829 (C:cytosol); GO:0005634 (C:nucleus); GO:0048471 (C:perinuclear region of cytoplasm); GO:0005509 (F:calcium ion binding); GO:0004435 (F:phosphatidylinositol phospholipase C activity); GO:0004871 (F:signal transducer activity); GO:0006816 (P:calcium ion transport); GO:0007343 (P:egg activation); GO:0035556 (P:intracellular signal transduction); GO:0016042 (P:lipid catabolic process); GO:…	GO:0005829 (C:cytosol); GO:0005509 (F:calcium ion binding); GO:0004435 (F:phosphatidylinositol phospholipase C activity); GO:0004871 (F:signal transducer activity); GO:0006816 (P:calcium ion transport); GO:0007343 (P:egg activation); GO:0035556 (P:intrace	Calcium; Cytoplasm; Developmental protein; Fertilization; Hydrolase; Lipid degradation; Lipid metabolism; Nucleus; Transducer	Hydrolase; Lipid degradation; Lipid metabolism; Transducer	REACT_198655 (Inositol phosphate metabolism); REACT_205051 (Metabolism); REACT_198661 (Synthesis of IP3 and IP4 in the cytosol)
Q9NYL5	24-hydroxycholesterol 7-alpha-hydroxylase	Homo sapiens	SGDLLMLSPFWLHRN	S368	S369	U3J0R7	Uncharacterized protein (Fragment)	AGDMLMLSPYWLHRN	3	1	2	0	1	0	yes	0	0	GO:0005789 (C:endoplasmic reticulum membrane); GO:0043231 (C:intracellular membrane-bounded organelle); GO:0033782 (F:24-hydroxycholesterol 7alpha-hydroxylase activity); GO:0020037 (F:heme binding); GO:0005506 (F:iron ion binding); GO:0008396 (F:oxysterol 7-alpha-hydroxylase activity); GO:0008387 (F:steroid 7-alpha-hydroxylase activity); GO:0006699 (P:bile acid biosynthetic process); GO:0030573 (…	GO:0005789 (C:endoplasmic reticulum membrane); GO:0020037 (F:heme binding); GO:0005506 (F:iron ion binding); GO:0004497 (F:monooxygenase activity); GO:0016705 (F:oxidoreductase activity, acting on paired donors, with incorporation or reduction of molecula	Bile acid catabolism; Endoplasmic reticulum; Heme; Iron; Lipid degradation; Lipid metabolism; Membrane; Metal-binding; Microsome; Monooxygenase; NADP; Oxidoreductase; Polymorphism; Steroid metabolism	Heme; Iron; Metal-binding; Monooxygenase; Oxidoreductase	REACT_111217 (Metabolism); REACT_13812 (Endogenous sterols); REACT_11054 (Synthesis of bile acids and bile salts); REACT_13705 (Phase 1 - Functionalization of compounds); REACT_11053 (Synthesis of bile acids and bile salts via 24-hydroxycholesterol); REACT_13433 (Biological oxidations); REACT_11040 (Bile acid and bile salt metabolism); REACT_13567 (Cytochrome P450 - arranged by substrate type); R…
O75881	25-hydroxycholesterol 7-alpha-hydroxylase	Homo sapiens	SGFPIHLTREQLDSL	T342	T332	U3IVR5	Uncharacterized protein (Fragment)	PTYNIHLTREQLDNL	5	4	1	1	1	0	yes	0	0	GO:0005789 (C:endoplasmic reticulum membrane); GO:0033783 (F:25-hydroxycholesterol 7alpha-hydroxylase activity); GO:0020037 (F:heme binding); GO:0005506 (F:iron ion binding); GO:0008396 (F:oxysterol 7-alpha-hydroxylase activity); GO:0006699 (P:bile acid biosynthetic process); GO:0008206 (P:bile acid metabolic process); GO:0008219 (P:cell death); GO:0008203 (P:cholesterol metabolic process); GO:00…	GO:0005789 (C:endoplasmic reticulum membrane); GO:0020037 (F:heme binding); GO:0005506 (F:iron ion binding); GO:0004497 (F:monooxygenase activity); GO:0016705 (F:oxidoreductase activity, acting on paired donors, with incorporation or reduction of molecula	Cholesterol metabolism; Disease mutation; Endoplasmic reticulum; Heme; Hereditary spastic paraplegia; Intrahepatic cholestasis; Iron; Lipid metabolism; Membrane; Metal-binding; Microsome; Monooxygenase; NADP; Neurodegeneration; Oxidoreductase; Steroid met	Heme; Iron; Metal-binding	REACT_111217 (Metabolism); REACT_15518 (Transmembrane transport of small molecules); REACT_267716 (Orphan transporters); REACT_13812 (Endogenous sterols); REACT_11054 (Synthesis of bile acids and bile salts); REACT_13705 (Phase 1 - Functionalization of compounds); REACT_11041 (Synthesis of bile acids and bile salts via 7alpha-hydroxycholesterol); REACT_13433 (Biological oxidations); REACT_11040 (…
P62333	26S protease regulatory subunit 10B	Homo sapiens	AIGGRRFSEGTSADR	S244	S159	U3I3P1	Uncharacterized protein (Fragment)	AIGGRRFSEGTSADR	0	0	0	0	1	0	yes	0	2	GO:0005829 (C:cytosol); GO:0070062 (C:extracellular vesicular exosome); GO:0005654 (C:nucleoplasm); GO:0005634 (C:nucleus); GO:0022624 (C:proteasome accessory complex); GO:0000502 (C:proteasome complex); GO:0005524 (F:ATP binding); GO:0016887 (F:ATPase activity); GO:0005515 (F:protein binding); GO:0030674 (F:protein binding, bridging); GO:0031145 (P:anaphase-promoting complex-dependent proteasoma…	GO:0005737 (C:cytoplasm); GO:0005524 (F:ATP binding); GO:0017111 (F:nucleoside-triphosphatase activity); GO:0030163 (P:protein catabolic process)	Acetylation; ATP-binding; Cytoplasm; Direct protein sequencing; Nucleotide-binding; Nucleus; Proteasome;	ATP-binding; Nucleotide-binding	REACT_206597 (Degradation of GLI2 by the proteasome); REACT_910 (M Phase); REACT_2148 (Switching of origins to a post-replicative state); REACT_13565 (Regulation of ornithine decarboxylase (ODC)); REACT_309 (Stabilization of p53); REACT_231645 (GLI3 is processed to GLI3R by the proteasome); REACT_228190 (Processing-defective Hh variants abrogate ligand secretion); REACT_200777 (TCF dependent sign…
P17980	26S protease regulatory subunit 6A	Homo sapiens	KTSTRQTYFLPVIGL	Y132	Y81	R0LIV0	26S protease regulatory subunit 6A (Fragment)	KTSTRQTYFLPVIGL	0	0	0	0	1	0	yes	0	1	GO:0000932 (C:cytoplasmic mRNA processing body); GO:0005829 (C:cytosol); GO:0005654 (C:nucleoplasm); GO:0005634 (C:nucleus); GO:0048471 (C:perinuclear region of cytoplasm); GO:0022624 (C:proteasome accessory complex); GO:0000502 (C:proteasome complex); GO:0005524 (F:ATP binding); GO:0016887 (F:ATPase activity); GO:0005515 (F:protein binding); GO:0003713 (F:transcription coactivator activity); GO:…	GO:0000932 (C:cytoplasmic mRNA processing body); GO:0005634 (C:nucleus); GO:0022624 (C:proteasome accessory complex); GO:0005524 (F:ATP binding); GO:0017111 (F:nucleoside-triphosphatase activity); GO:0008233 (F:peptidase activity); GO:0001824 (P:blastocys	Acetylation; ATP-binding; Cytoplasm; Direct protein sequencing; Host-virus interaction; Nucleotide-binding; Nucleus; Phosphoprotein; Proteasome; Ubl conjugation	ATP-binding; Hydrolase; Nucleotide-binding; Protease	REACT_206597 (Degradation of GLI2 by the proteasome); REACT_910 (M Phase); REACT_2148 (Switching of origins to a post-replicative state); REACT_13565 (Regulation of ornithine decarboxylase (ODC)); REACT_309 (Stabilization of p53); REACT_231645 (GLI3 is processed to GLI3R by the proteasome); REACT_228190 (Processing-defective Hh variants abrogate ligand secretion); REACT_200777 (TCF dependent sign…
P35998	26S protease regulatory subunit 7	Homo sapiens	SYAKFSATPRYMTYN	Y432	Y411	U3IWU6	Uncharacterized protein (Fragment)	SYAKFSATPRYMTYN	0	0	0	0	1	0	yes	0	0	GO:0005737 (C:cytoplasm); GO:0000932 (C:cytoplasmic mRNA processing body); GO:0005829 (C:cytosol); GO:0016020 (C:membrane); GO:0005654 (C:nucleoplasm); GO:0005634 (C:nucleus); GO:0022624 (C:proteasome accessory complex); GO:0000502 (C:proteasome complex); GO:0005524 (F:ATP binding); GO:0016887 (F:ATPase activity); GO:0005515 (F:protein binding); GO:0031145 (P:anaphase-promoting complex-dependent …	GO:0005737 (C:cytoplasm); GO:0005524 (F:ATP binding); GO:0017111 (F:nucleoside-triphosphatase activity); GO:0030163 (P:protein catabolic process)	Acetylation; ATP-binding; Cytoplasm; Direct protein sequencing; Host-virus interaction; Nucleotide-binding; Nucleus; Proteasome;	ATP-binding; Nucleotide-binding	REACT_206597 (Degradation of GLI2 by the proteasome); REACT_910 (M Phase); REACT_2148 (Switching of origins to a post-replicative state); REACT_13565 (Regulation of ornithine decarboxylase (ODC)); REACT_309 (Stabilization of p53); REACT_231645 (GLI3 is processed to GLI3R by the proteasome); REACT_228190 (Processing-defective Hh variants abrogate ligand secretion); REACT_200777 (TCF dependent sign…
P62195	26S protease regulatory subunit 8	Homo sapiens	MAREHAPSIIFMDEI	S244	S217	R0L6X5	26S protease regulatory subunit 8 (Fragment)	MAREHAPSIIFMDEI	0	0	0	0	1	0	yes	0	1	GO:0072562 (C:blood microparticle); GO:0005737 (C:cytoplasm); GO:0031410 (C:cytoplasmic vesicle); GO:0005829 (C:cytosol); GO:0031597 (C:cytosolic proteasome complex); GO:0070062 (C:extracellular vesicular exosome); GO:0016234 (C:inclusion body); GO:0031595 (C:nuclear proteasome complex); GO:0005654 (C:nucleoplasm); GO:0005634 (C:nucleus); GO:0022624 (C:proteasome accessory complex); GO:0000502 (C…	GO:0031410 (C:cytoplasmic vesicle); GO:0005634 (C:nucleus); GO:0022624 (C:proteasome accessory complex); GO:0005524 (F:ATP binding); GO:0017111 (F:nucleoside-triphosphatase activity); GO:0008233 (F:peptidase activity); GO:0045892 (P:negative regulation of	3D-structure; Acetylation; Alternative splicing; ATP-binding; Cytoplasm; Nucleotide-binding; Nucleus; Polymorphism; Proteasome;	ATP-binding; Hydrolase; Nucleotide-binding; Protease	REACT_206597 (Degradation of GLI2 by the proteasome); REACT_910 (M Phase); REACT_2148 (Switching of origins to a post-replicative state); REACT_13565 (Regulation of ornithine decarboxylase (ODC)); REACT_309 (Stabilization of p53); REACT_231645 (GLI3 is processed to GLI3R by the proteasome); REACT_228190 (Processing-defective Hh variants abrogate ligand secretion); REACT_200777 (TCF dependent sign…
O00231	26S proteasome non-ATPase regulatory subunit 11	Homo sapiens	ELGGLLKYVRPFLNS	Y72	Y43	R0LDU3	26S proteasome non-ATPase regulatory subunit 11 (Fragment)	ELGGLLKYVRPFLNS	0	0	0	0	1	0	yes	0	0	GO:0005829 (C:cytosol); GO:0070062 (C:extracellular vesicular exosome); GO:0005654 (C:nucleoplasm); GO:0005634 (C:nucleus); GO:0022624 (C:proteasome accessory complex); GO:0000502 (C:proteasome complex); GO:0005515 (F:protein binding); GO:0031145 (P:anaphase-promoting complex-dependent proteasomal ubiquitin-dependent protein catabolic process); GO:0042590 (P:antigen processing and presentation of…	GO:0022624 (C:proteasome accessory complex); GO:0043248 (P:proteasome assembly); GO:0048863 (P:stem cell differentiation); GO:0006511 (P:ubiquitin-dependent protein catabolic process)	Acetylation; Alternative splicing; Cytoplasm; Direct protein sequencing; Nucleus; Phosphoprotein; Proteasome;	Proteasome	REACT_206597 (Degradation of GLI2 by the proteasome); REACT_910 (M Phase); REACT_2148 (Switching of origins to a post-replicative state); REACT_13565 (Regulation of ornithine decarboxylase (ODC)); REACT_309 (Stabilization of p53); REACT_231645 (GLI3 is processed to GLI3R by the proteasome); REACT_228190 (Processing-defective Hh variants abrogate ligand secretion); REACT_200777 (TCF dependent sign…
O00231	26S proteasome non-ATPase regulatory subunit 11	Homo sapiens	QSILELGSLLAKTGQ	S55	S26	R0LDU3	26S proteasome non-ATPase regulatory subunit 11 (Fragment)	QSILELGSLLAKTGQ	0	0	0	0	1	0	yes	0	1	GO:0005829 (C:cytosol); GO:0070062 (C:extracellular vesicular exosome); GO:0005654 (C:nucleoplasm); GO:0005634 (C:nucleus); GO:0022624 (C:proteasome accessory complex); GO:0000502 (C:proteasome complex); GO:0005515 (F:protein binding); GO:0031145 (P:anaphase-promoting complex-dependent proteasomal ubiquitin-dependent protein catabolic process); GO:0042590 (P:antigen processing and presentation of…	GO:0022624 (C:proteasome accessory complex); GO:0043248 (P:proteasome assembly); GO:0048863 (P:stem cell differentiation); GO:0006511 (P:ubiquitin-dependent protein catabolic process)	Acetylation; Alternative splicing; Cytoplasm; Direct protein sequencing; Nucleus; Phosphoprotein; Proteasome;	Proteasome	REACT_206597 (Degradation of GLI2 by the proteasome); REACT_910 (M Phase); REACT_2148 (Switching of origins to a post-replicative state); REACT_13565 (Regulation of ornithine decarboxylase (ODC)); REACT_309 (Stabilization of p53); REACT_231645 (GLI3 is processed to GLI3R by the proteasome); REACT_228190 (Processing-defective Hh variants abrogate ligand secretion); REACT_200777 (TCF dependent sign…
O00487	26S proteasome non-ATPase regulatory subunit 14	Homo sapiens	LLNLHKKSWMEGLTL	S224	S214	U3IK47	Uncharacterized protein	LLNLHKKSWMEGLTL	0	0	0	0	1	0	yes	0	1	GO:0005829 (C:cytosol); GO:0070062 (C:extracellular vesicular exosome); GO:0005654 (C:nucleoplasm); GO:0005634 (C:nucleus); GO:0022624 (C:proteasome accessory complex); GO:0000502 (C:proteasome complex); GO:0008541 (C:proteasome regulatory particle, lid subcomplex); GO:0061133 (F:endopeptidase activator activity); GO:0046872 (F:metal ion binding); GO:0008237 (F:metallopeptidase activity); GO:0070…		Direct protein sequencing; DNA damage; DNA repair; Hydrolase; Metal-binding; Metalloprotease; Phosphoprotein; Protease; Proteasome; Ubl conjugation pathway; Zinc		REACT_206597 (Degradation of GLI2 by the proteasome); REACT_910 (M Phase); REACT_2148 (Switching of origins to a post-replicative state); REACT_13565 (Regulation of ornithine decarboxylase (ODC)); REACT_309 (Stabilization of p53); REACT_231645 (GLI3 is processed to GLI3R by the proteasome); REACT_228190 (Processing-defective Hh variants abrogate ligand secretion); REACT_200777 (TCF dependent sign…
O00487	26S proteasome non-ATPase regulatory subunit 14	Homo sapiens	VEEEDKMTPEQLAIK	T266	T256	U3IK47	Uncharacterized protein	VEEEDKMTPEQLAIK	0	0	0	0	1	0	yes	0	1	GO:0005829 (C:cytosol); GO:0070062 (C:extracellular vesicular exosome); GO:0005654 (C:nucleoplasm); GO:0005634 (C:nucleus); GO:0022624 (C:proteasome accessory complex); GO:0000502 (C:proteasome complex); GO:0008541 (C:proteasome regulatory particle, lid subcomplex); GO:0061133 (F:endopeptidase activator activity); GO:0046872 (F:metal ion binding); GO:0008237 (F:metallopeptidase activity); GO:0070…		Direct protein sequencing; DNA damage; DNA repair; Hydrolase; Metal-binding; Metalloprotease; Phosphoprotein; Protease; Proteasome; Ubl conjugation pathway; Zinc		REACT_206597 (Degradation of GLI2 by the proteasome); REACT_910 (M Phase); REACT_2148 (Switching of origins to a post-replicative state); REACT_13565 (Regulation of ornithine decarboxylase (ODC)); REACT_309 (Stabilization of p53); REACT_231645 (GLI3 is processed to GLI3R by the proteasome); REACT_228190 (Processing-defective Hh variants abrogate ligand secretion); REACT_200777 (TCF dependent sign…
Q3SYC2	2-acylglycerol O-acyltransferase 2	Homo sapiens	IPYRRPITTVVGKPI	T281	Y282	U3IUS6	Uncharacterized protein	MPYRRPIYTVVGKPI	2	2	1	1	1	0	yes	0	0	GO:0005783 (C:endoplasmic reticulum); GO:0005789 (C:endoplasmic reticulum membrane); GO:0016021 (C:integral component of membrane); GO:0003846 (F:2-acylglycerol O-acyltransferase activity); GO:0016407 (F:acetyltransferase activity); GO:0006651 (P:diacylglycerol biosynthetic process); GO:0006071 (P:glycerol metabolic process); GO:0050892 (P:intestinal absorption); GO:0019432 (P:triglyceride biosyn…	GO:0016747 (F:transferase activity, transferring acyl groups other than amino-acyl groups)	Acyltransferase; Alternative splicing; Endoplasmic reticulum; Glycerol metabolism; Lipid biosynthesis; Lipid metabolism; Membrane; Polymorphism; Transferase; Transmembrane; Transmembrane helix
Q3SYC2	2-acylglycerol O-acyltransferase 2	Homo sapiens	PYRRPITTVVGKPIE	T282	T283	U3IUS6	Uncharacterized protein	PYRRPIYTVVGKPIP	2	2	1	1	1	0	yes	0	0	GO:0005783 (C:endoplasmic reticulum); GO:0005789 (C:endoplasmic reticulum membrane); GO:0016021 (C:integral component of membrane); GO:0003846 (F:2-acylglycerol O-acyltransferase activity); GO:0016407 (F:acetyltransferase activity); GO:0006651 (P:diacylglycerol biosynthetic process); GO:0006071 (P:glycerol metabolic process); GO:0050892 (P:intestinal absorption); GO:0019432 (P:triglyceride biosyn…	GO:0016747 (F:transferase activity, transferring acyl groups other than amino-acyl groups)	Acyltransferase; Alternative splicing; Endoplasmic reticulum; Glycerol metabolism; Lipid biosynthesis; Lipid metabolism; Membrane; Polymorphism; Transferase; Transmembrane; Transmembrane helix
Q8R519	2-amino-3-carboxymuconate-6-semialdehyde decarboxylase	Mus musculus	RRFVGLGTLPMQAPE	T116	T123	U3J2F6	Uncharacterized protein (Fragment)	KRFVGLGTLPLQAPD	3	1	1	0	1	0	yes	0	1	GO:0005829 (C:cytosol); GO:0001760 (F:aminocarboxymuconate-semialdehyde decarboxylase activity); GO:0046872 (F:metal ion binding); GO:0046874 (P:quinolinate metabolic process)	GO:0003824 (F:catalytic activity)	Decarboxylase; Lyase; Metal-binding; Zinc		REACT_240936 (Tryptophan catabolism); REACT_232845 (Metabolism of amino acids and derivatives); REACT_188937 (Metabolism)
Q9UJ83	2-hydroxyacyl-CoA lyase 1	Homo sapiens	LDAGTFGTMGVGLGF	T425	T430	U3I7I1	Uncharacterized protein (Fragment)	LDAGTFGTMGVGLGF	0	0	0	0	1	0	yes	0	0	GO:0005782 (C:peroxisomal matrix); GO:0005777 (C:peroxisome); GO:0016830 (F:carbon-carbon lyase activity); GO:0048037 (F:cofactor binding); GO:0042802 (F:identical protein binding); GO:0000287 (F:magnesium ion binding); GO:0005102 (F:receptor binding); GO:0030976 (F:thiamine pyrophosphate binding); GO:0044255 (P:cellular lipid metabolic process); GO:0001561 (P:fatty acid alpha-oxidation); GO:0051…	GO:0003824 (F:catalytic activity); GO:0000287 (F:magnesium ion binding); GO:0030976 (F:thiamine pyrophosphate binding)	Alternative splicing; Lyase; Magnesium; Metal-binding; Peroxisome; Thiamine pyrophosphate		REACT_111217 (Metabolism); REACT_16957 (Peroxisomal lipid metabolism); REACT_22258 (Metabolism of lipids and lipoproteins); REACT_17003 (Alpha-oxidation of phytanate)
Q9UJ83	2-hydroxyacyl-CoA lyase 1	Homo sapiens	RHRLDAGTFGTMGVG	T422	T427	U3I7I1	Uncharacterized protein (Fragment)	RQRLDAGTFGTMGVG	1	0	0	0	1	0	yes	0	0	GO:0005782 (C:peroxisomal matrix); GO:0005777 (C:peroxisome); GO:0016830 (F:carbon-carbon lyase activity); GO:0048037 (F:cofactor binding); GO:0042802 (F:identical protein binding); GO:0000287 (F:magnesium ion binding); GO:0005102 (F:receptor binding); GO:0030976 (F:thiamine pyrophosphate binding); GO:0044255 (P:cellular lipid metabolic process); GO:0001561 (P:fatty acid alpha-oxidation); GO:0051…	GO:0003824 (F:catalytic activity); GO:0000287 (F:magnesium ion binding); GO:0030976 (F:thiamine pyrophosphate binding)	Alternative splicing; Lyase; Magnesium; Metal-binding; Peroxisome; Thiamine pyrophosphate		REACT_111217 (Metabolism); REACT_16957 (Peroxisomal lipid metabolism); REACT_22258 (Metabolism of lipids and lipoproteins); REACT_17003 (Alpha-oxidation of phytanate)
Q16880	2-hydroxyacylsphingosine 1-beta-galactosyltransferase	Homo sapiens	GAGVKYLSEDIANKL	S301	S301	U3IL28	Uncharacterized protein	GAGVKYLSEDIANKL	0	0	0	0	1	0	yes	0	0	GO:0016021 (C:integral component of membrane); GO:0003851 (F:2-hydroxyacylsphingosine 1-beta-galactosyltransferase activity); GO:0008489 (F:UDP-galactose:glucosylceramide beta-1,4-galactosyltransferase activity); GO:0008088 (P:axon cargo transport); GO:0007417 (P:central nervous system development); GO:0007010 (P:cytoskeleton organization); GO:0006682 (P:galactosylceramide biosynthetic process); …	GO:0016758 (F:transferase activity, transferring hexosyl groups)	Glycoprotein; Glycosyltransferase; Lipid metabolism; Membrane; Polymorphism; Signal; Sphingolipid metabolism; Transferase; Transmembrane; Transmembrane helix	Glycosyltransferase; Transferase
Q16880	2-hydroxyacylsphingosine 1-beta-galactosyltransferase	Homo sapiens	SFGAGVKYLSEDIAN	Y299	Y299	U3IL28	Uncharacterized protein	SFGAGVKYLSEDIAN	0	0	0	0	1	0	yes	0	0	GO:0016021 (C:integral component of membrane); GO:0003851 (F:2-hydroxyacylsphingosine 1-beta-galactosyltransferase activity); GO:0008489 (F:UDP-galactose:glucosylceramide beta-1,4-galactosyltransferase activity); GO:0008088 (P:axon cargo transport); GO:0007417 (P:central nervous system development); GO:0007010 (P:cytoskeleton organization); GO:0006682 (P:galactosylceramide biosynthetic process); …	GO:0016758 (F:transferase activity, transferring hexosyl groups)	Glycoprotein; Glycosyltransferase; Lipid metabolism; Membrane; Polymorphism; Signal; Sphingolipid metabolism; Transferase; Transmembrane; Transmembrane helix	Glycosyltransferase; Transferase
Q5HYK3	2-methoxy-6-polyprenyl-1,4-benzoquinol methylase, mitochondrial	Homo sapiens	GDWKSYQYLVESIRR	Y283	Y217	R0L7M4	Ubiquinone biosynthesis methyltransferase COQ5, mitochondrial (Fragment)	GDWKSYQYLVESIRR	0	0	0	0	1	3e-150	yes	0	0	GO:0005739 (C:mitochondrion); GO:0008168 (F:methyltransferase activity); GO:0044281 (P:small molecule metabolic process); GO:0006744 (P:ubiquinone biosynthetic process)	GO:0005739 (C:mitochondrion); GO:0008168 (F:methyltransferase activity)	Alternative splicing; Methyltransferase; Mitochondrion; Polymorphism; S-adenosyl-L-methionine; Transferase; Transit peptide; Ubiquinone biosynthesis	Methyltransferase; Transferase; Ubiquinone	REACT_111217 (Metabolism); REACT_22258 (Metabolism of lipids and lipoproteins); REACT_160111 (Ubiquinol biosynthesis)
Q60597	2-oxoglutarate dehydrogenase, mitochondrial	Mus musculus	RMARSSPYPTDVARV	Y460	Y451	R0JH21	2-oxoglutarate dehydrogenase E1 component-like, mitochondrial (Fragment)	RMARSSPYPTDVARV	0	0	0	0	1	0	yes	0	0	GO:0005759 (C:mitochondrial matrix); GO:0031966 (C:mitochondrial membrane); GO:0005739 (C:mitochondrion); GO:0045252 (C:oxoglutarate dehydrogenase complex); GO:0046872 (F:metal ion binding); GO:0034602 (F:oxoglutarate dehydrogenase (NAD+) activity); GO:0004591 (F:oxoglutarate dehydrogenase (succinyl-transferring) activity); GO:0030976 (F:thiamine pyrophosphate binding); GO:0006103 (P:2-oxoglutara…	GO:0004591 (F:oxoglutarate dehydrogenase (succinyl-transferring) activity); GO:0030976 (F:thiamine pyrophosphate binding); GO:0006099 (P:tricarboxylic acid cycle)	3D-structure; Acetylation; Alternative splicing; Calcium; Direct protein sequencing; Glycolysis; Isopeptide bond; Metal-binding; Mitochondrion; Oxidoreductase; Thiamine pyrophosphate; Transit peptide; Ubl conjugation		REACT_189162 (The citric acid (TCA) cycle and respiratory electron transport); REACT_241308 (Pyruvate metabolism and Citric Acid (TCA) cycle); REACT_249033 (Citric acid cycle (TCA cycle)); REACT_239844 (Lysine catabolism); REACT_232845 (Metabolism of amino acids and derivatives); REACT_188937 (Metabolism)
P12694	2-oxoisovalerate dehydrogenase subunit alpha, mitochondrial	Homo sapiens	HHSTSDDSSAYRSVD	S342	S57	U3J379	Uncharacterized protein (Fragment)	HHSTSDDSSAYRSVD	0	0	0	0	1	9e-87	yes	0	3	GO:0005947 (C:mitochondrial alpha-ketoglutarate dehydrogenase complex); GO:0005759 (C:mitochondrial matrix); GO:0005739 (C:mitochondrion); GO:0003863 (F:3-methyl-2-oxobutanoate dehydrogenase (2-methylpropanoyl-transferring) activity); GO:0003826 (F:alpha-ketoacid dehydrogenase activity); GO:0016831 (F:carboxy-lyase activity); GO:0046872 (F:metal ion binding); GO:0005515 (F:protein binding); GO:00…	GO:0016624 (F:oxidoreductase activity, acting on the aldehyde or oxo group of donors, disulfide as acceptor)	3D-structure; Acetylation; Direct protein sequencing; Disease mutation; Maple syrup urine disease; Metal-binding; Mitochondrion; Oxidoreductase; Phosphoprotein; Polymorphism; Potassium; Thiamine pyrophosphate; Transit peptide		REACT_111217 (Metabolism); REACT_197 (Branched-chain amino acid catabolism); REACT_13 (Metabolism of amino acids and derivatives)
P12694	2-oxoisovalerate dehydrogenase subunit alpha, mitochondrial	Homo sapiens	RIGHHSTSDDSSAYR	S339	S54	U3J379	Uncharacterized protein (Fragment)	RIGHHSTSDDSSAYR	0	0	0	0	1	9e-87	yes	0	3	GO:0005947 (C:mitochondrial alpha-ketoglutarate dehydrogenase complex); GO:0005759 (C:mitochondrial matrix); GO:0005739 (C:mitochondrion); GO:0003863 (F:3-methyl-2-oxobutanoate dehydrogenase (2-methylpropanoyl-transferring) activity); GO:0003826 (F:alpha-ketoacid dehydrogenase activity); GO:0016831 (F:carboxy-lyase activity); GO:0046872 (F:metal ion binding); GO:0005515 (F:protein binding); GO:00…	GO:0016624 (F:oxidoreductase activity, acting on the aldehyde or oxo group of donors, disulfide as acceptor)	3D-structure; Acetylation; Direct protein sequencing; Disease mutation; Maple syrup urine disease; Metal-binding; Mitochondrion; Oxidoreductase; Phosphoprotein; Polymorphism; Potassium; Thiamine pyrophosphate; Transit peptide		REACT_111217 (Metabolism); REACT_197 (Branched-chain amino acid catabolism); REACT_13 (Metabolism of amino acids and derivatives)
P21953	2-oxoisovalerate dehydrogenase subunit beta, mitochondrial	Homo sapiens	IPDKWKCYDALRKMI	Y383	Y313	U3IF99	Uncharacterized protein	IPDKWKCYDALRKMI	0	0	0	0	1	0	yes	0	0	GO:0005947 (C:mitochondrial alpha-ketoglutarate dehydrogenase complex); GO:0005759 (C:mitochondrial matrix); GO:0005739 (C:mitochondrion); GO:0003863 (F:3-methyl-2-oxobutanoate dehydrogenase (2-methylpropanoyl-transferring) activity); GO:0003826 (F:alpha-ketoacid dehydrogenase activity); GO:0016831 (F:carboxy-lyase activity); GO:0005515 (F:protein binding); GO:0009083 (P:branched-chain amino acid…	GO:0003824 (F:catalytic activity)	3D-structure; Acetylation; Direct protein sequencing; Disease mutation; Maple syrup urine disease; Mitochondrion; Oxidoreductase; Polymorphism; Transit peptide		REACT_111217 (Metabolism); REACT_197 (Branched-chain amino acid catabolism); REACT_13 (Metabolism of amino acids and derivatives)
P21953	2-oxoisovalerate dehydrogenase subunit beta, mitochondrial	Homo sapiens	PISRVCGYDTPFPHI	Y363	Y293	U3IF99	Uncharacterized protein	PISRVCGYDTPFPHI	0	0	0	0	1	0	yes	0	0	GO:0005947 (C:mitochondrial alpha-ketoglutarate dehydrogenase complex); GO:0005759 (C:mitochondrial matrix); GO:0005739 (C:mitochondrion); GO:0003863 (F:3-methyl-2-oxobutanoate dehydrogenase (2-methylpropanoyl-transferring) activity); GO:0003826 (F:alpha-ketoacid dehydrogenase activity); GO:0016831 (F:carboxy-lyase activity); GO:0005515 (F:protein binding); GO:0009083 (P:branched-chain amino acid…	GO:0003824 (F:catalytic activity)	3D-structure; Acetylation; Direct protein sequencing; Disease mutation; Maple syrup urine disease; Mitochondrion; Oxidoreductase; Polymorphism; Transit peptide		REACT_111217 (Metabolism); REACT_197 (Branched-chain amino acid catabolism); REACT_13 (Metabolism of amino acids and derivatives)
Q9Z0S1	3'(2'),5'-bisphosphate nucleotidase 1	Mus musculus	IEGKASAYVFASPGC	Y236	Y236	R0L951	3'(2'),5'-bisphosphate nucleotidase 1 (Fragment)	IEGKASAYVYASPGC	1	0	1	0	1	0	yes	0	0	GO:0008441 (F:3'(2'),5'-bisphosphate nucleotidase activity); GO:0004441 (F:inositol-1,4-bisphosphate 1-phosphatase activity); GO:0000287 (F:magnesium ion binding); GO:0016311 (P:dephosphorylation); GO:0046854 (P:phosphatidylinositol phosphorylation)	GO:0008441 (F:3'(2'),5'-bisphosphate nucleotidase activity); GO:0046854 (P:phosphatidylinositol phosphorylation)	Acetylation; Hydrolase; Lithium; Magnesium; Metal-binding;		REACT_241116 (Cytosolic sulfonation of small molecules); REACT_232343 (Biological oxidations); REACT_243247 (Phase II conjugation); REACT_188937 (Metabolism)
O95861	3'(2'),5'-bisphosphate nucleotidase 1	Homo sapiens	WVDPLDGTKEYTEGL	T122	T122	R0L951	3'(2'),5'-bisphosphate nucleotidase 1 (Fragment)	WVDPLDGTKEYTEGL	0	0	0	0	1	0	yes	0	1	GO:0005829 (C:cytosol); GO:0070062 (C:extracellular vesicular exosome); GO:0008441 (F:3'(2'),5'-bisphosphate nucleotidase activity); GO:0004441 (F:inositol-1,4-bisphosphate 1-phosphatase activity); GO:0000287 (F:magnesium ion binding); GO:0050427 (P:3'-phosphoadenosine 5'-phosphosulfate metabolic process); GO:0016311 (P:dephosphorylation); GO:0007399 (P:nervous system development); GO:0006139 (P:…	GO:0008441 (F:3'(2'),5'-bisphosphate nucleotidase activity); GO:0046854 (P:phosphatidylinositol phosphorylation)	3D-structure; Acetylation; Alternative splicing; Hydrolase; Lithium; Magnesium; Metal-binding;		REACT_111217 (Metabolism); REACT_6959 (Phase II conjugation); REACT_13433 (Biological oxidations); REACT_6913 (Cytosolic sulfonation of small molecules)
P04035	3-hydroxy-3-methylglutaryl-coenzyme A reductase	Homo sapiens	QRVKMIMSLGLVLVH	S261	S262	U3IF67	Uncharacterized protein	QRVKMIMSLGLVLVH	0	0	0	0	1	0	yes	0	0	GO:0005783 (C:endoplasmic reticulum); GO:0005789 (C:endoplasmic reticulum membrane); GO:0016021 (C:integral component of membrane); GO:0005778 (C:peroxisomal membrane); GO:0050662 (F:coenzyme binding); GO:0004420 (F:hydroxymethylglutaryl-CoA reductase (NADPH) activity); GO:0042282 (F:hydroxymethylglutaryl-CoA reductase activity); GO:0070402 (F:NADPH binding); GO:0005515 (F:protein binding); GO:00…	GO:0005789 (C:endoplasmic reticulum membrane); GO:0016021 (C:integral component of membrane); GO:0004420 (F:hydroxymethylglutaryl-CoA reductase (NADPH) activity); GO:0050661 (F:NADP binding); GO:0015936 (P:coenzyme A metabolic process); GO:0008299 (P:isop	3D-structure; Alternative splicing; Cholesterol biosynthesis; Cholesterol metabolism; Endoplasmic reticulum; Glycoprotein; Isopeptide bond; Lipid biosynthesis; Lipid metabolism; Membrane; NADP; Oxidoreductase; Phosphoprotein; Polymorphism; Steroid biosynt		REACT_147904 (Activation of gene expression by SREBF (SREBP)); REACT_9405 (Cholesterol biosynthesis); REACT_116145 (PPARA activates gene expression)
P51639	3-hydroxy-3-methylglutaryl-coenzyme A reductase	Rattus norvegicus	SHMVHNRSKINLQDL	S871	S862	U3IF67	Uncharacterized protein	SHMTHNRSKINLQDL	1	0	1	1	1	0	yes	3	0	GO:0005789 (C:endoplasmic reticulum membrane); GO:0016021 (C:integral component of membrane); GO:0043231 (C:intracellular membrane-bounded organelle); GO:0005778 (C:peroxisomal membrane); GO:0004420 (F:hydroxymethylglutaryl-CoA reductase (NADPH) activity); GO:0042282 (F:hydroxymethylglutaryl-CoA reductase activity); GO:0070402 (F:NADPH binding); GO:0042803 (F:protein homodimerization activity); G…	GO:0005789 (C:endoplasmic reticulum membrane); GO:0016021 (C:integral component of membrane); GO:0004420 (F:hydroxymethylglutaryl-CoA reductase (NADPH) activity); GO:0050661 (F:NADP binding); GO:0015936 (P:coenzyme A metabolic process); GO:0008299 (P:isop	Cholesterol biosynthesis; Cholesterol metabolism; Direct protein sequencing; Endoplasmic reticulum; Glycoprotein; Isopeptide bond; Lipid biosynthesis; Lipid metabolism; Membrane; NADP; Oxidoreductase; Phosphoprotein; Steroid biosynthesis; Steroid metaboli		REACT_198613 (Activation of gene expression by SREBF (SREBP)); REACT_196408 (PPARA activates gene expression); REACT_198603 (Regulation of cholesterol biosynthesis by SREBP (SREBF)); REACT_238041 (Cholesterol biosynthesis); REACT_216512 (Metabolism of lipids and lipoproteins); REACT_205051 (Metabolism); REACT_213021 (Fatty acid, triacylglycerol, and ketone body metabolism); REACT_245846 (Regulati…
P46952	3-hydroxyanthranilate 3,4-dioxygenase	Homo sapiens	VERRRLETELDGLRY	T111	T114	U3IWA6	Uncharacterized protein (Fragment)	IERERLKTEIDGLRY	4	0	3	1	1	3e-139	yes	0	0	GO:0005829 (C:cytosol); GO:0070062 (C:extracellular vesicular exosome); GO:0031966 (C:mitochondrial membrane); GO:0000334 (F:3-hydroxyanthranilate 3,4-dioxygenase activity); GO:0009055 (F:electron carrier activity); GO:0008198 (F:ferrous iron binding); GO:0019825 (F:oxygen binding); GO:0034354 (P:'de novo' NAD biosynthetic process from tryptophan); GO:0043420 (P:anthranilate metabolic process); G…	GO:0000334 (F:3-hydroxyanthranilate 3,4-dioxygenase activity); GO:0005506 (F:iron ion binding)	3D-structure; Alternative splicing; Cytoplasm; Dioxygenase; Iron; Metal-binding; Oxidoreductase; Polymorphism; Pyridine nucleotide biosynthesis;		REACT_111217 (Metabolism); REACT_916 (Tryptophan catabolism); REACT_13 (Metabolism of amino acids and derivatives)
P31937	3-hydroxyisobutyrate dehydrogenase, mitochondrial	Homo sapiens	KGSLLIDSSTIDPAV	S132	S124	U3ITP8	Uncharacterized protein (Fragment)	KGSLLIDSSTIDPAV	0	0	0	0	1	0	yes	0	0	GO:0005759 (C:mitochondrial matrix); GO:0008442 (F:3-hydroxyisobutyrate dehydrogenase activity); GO:0051287 (F:NAD binding); GO:0004616 (F:phosphogluconate dehydrogenase (decarboxylating) activity); GO:0009083 (P:branched-chain amino acid catabolic process); GO:0034641 (P:cellular nitrogen compound metabolic process); GO:0006098 (P:pentose-phosphate shunt); GO:0044281 (P:small molecule metabolic …	GO:0008442 (F:3-hydroxyisobutyrate dehydrogenase activity); GO:0051287 (F:NAD binding); GO:0004616 (F:phosphogluconate dehydrogenase (decarboxylating) activity); GO:0006098 (P:pentose-phosphate shunt); GO:0006573 (P:valine metabolic process)	3D-structure; Acetylation; Branched-chain amino acid catabolism; Direct protein sequencing; Mitochondrion; NAD; Oxidoreductase; Transit peptide		REACT_111217 (Metabolism); REACT_197 (Branched-chain amino acid catabolism); REACT_13 (Metabolism of amino acids and derivatives)
P31937	3-hydroxyisobutyrate dehydrogenase, mitochondrial	Homo sapiens	LKKVKKGSLLIDSST	S127	S119	U3ITP8	Uncharacterized protein (Fragment)	LKKVKKGSLLIDSST	0	0	0	0	1	0	yes	0	0	GO:0005759 (C:mitochondrial matrix); GO:0008442 (F:3-hydroxyisobutyrate dehydrogenase activity); GO:0051287 (F:NAD binding); GO:0004616 (F:phosphogluconate dehydrogenase (decarboxylating) activity); GO:0009083 (P:branched-chain amino acid catabolic process); GO:0034641 (P:cellular nitrogen compound metabolic process); GO:0006098 (P:pentose-phosphate shunt); GO:0044281 (P:small molecule metabolic …	GO:0008442 (F:3-hydroxyisobutyrate dehydrogenase activity); GO:0051287 (F:NAD binding); GO:0004616 (F:phosphogluconate dehydrogenase (decarboxylating) activity); GO:0006098 (P:pentose-phosphate shunt); GO:0006573 (P:valine metabolic process)	3D-structure; Acetylation; Branched-chain amino acid catabolism; Direct protein sequencing; Mitochondrion; NAD; Oxidoreductase; Transit peptide		REACT_111217 (Metabolism); REACT_197 (Branched-chain amino acid catabolism); REACT_13 (Metabolism of amino acids and derivatives)
Q6NVY1	3-hydroxyisobutyryl-CoA hydrolase, mitochondrial	Homo sapiens	QEVLTMEYRLSQACM	Y330	Y322	U3IXQ0	Uncharacterized protein (Fragment)	QDVLTMEYRLSQACM	1	0	0	0	1	0	yes	0	0	GO:0070062 (C:extracellular vesicular exosome); GO:0005759 (C:mitochondrial matrix); GO:0003860 (F:3-hydroxyisobutyryl-CoA hydrolase activity); GO:0009083 (P:branched-chain amino acid catabolic process); GO:0034641 (P:cellular nitrogen compound metabolic process); GO:0044281 (P:small molecule metabolic process); GO:0006574 (P:valine catabolic process)		3D-structure; Acetylation; Alternative splicing; Branched-chain amino acid catabolism; Disease mutation; Hydrolase; Mitochondrion; Polymorphism; Transit peptide		REACT_111217 (Metabolism); REACT_197 (Branched-chain amino acid catabolism); REACT_13 (Metabolism of amino acids and derivatives)
Q6NVY1	3-hydroxyisobutyryl-CoA hydrolase, mitochondrial	Homo sapiens	VLIDKDQSPKWKPAD	S356	S348	U3IXQ0	Uncharacterized protein (Fragment)	VLIDKDQSPRWKPAA	2	1	1	0	1	0	yes	0	2	GO:0070062 (C:extracellular vesicular exosome); GO:0005759 (C:mitochondrial matrix); GO:0003860 (F:3-hydroxyisobutyryl-CoA hydrolase activity); GO:0009083 (P:branched-chain amino acid catabolic process); GO:0034641 (P:cellular nitrogen compound metabolic process); GO:0044281 (P:small molecule metabolic process); GO:0006574 (P:valine catabolic process)		3D-structure; Acetylation; Alternative splicing; Branched-chain amino acid catabolism; Disease mutation; Hydrolase; Mitochondrion; Polymorphism; Transit peptide		REACT_111217 (Metabolism); REACT_197 (Branched-chain amino acid catabolism); REACT_13 (Metabolism of amino acids and derivatives)
P42765	3-ketoacyl-CoA thiolase, mitochondrial	Homo sapiens	KRTPFGAYGGLLKDF	Y20	Y20	R0LHZ1	3-ketoacyl-CoA thiolase, mitochondrial (Fragment)	KRTPFGTYGGLLKDF	1	0	1	1	1	0	yes	0	0	GO:0070062 (C:extracellular vesicular exosome); GO:0005743 (C:mitochondrial inner membrane); GO:0005739 (C:mitochondrion); GO:0003988 (F:acetyl-CoA C-acyltransferase activity); GO:0044822 (F:poly(A) RNA binding); GO:0005515 (F:protein binding); GO:0071456 (P:cellular response to hypoxia); GO:0006695 (P:cholesterol biosynthetic process); GO:0006631 (P:fatty acid metabolic process); GO:1902109 (P:n…	GO:0005743 (C:mitochondrial inner membrane); GO:0016747 (F:transferase activity, transferring acyl groups other than amino-acyl groups); GO:1901029 (P:negative regulation of mitochondrial outer membrane permeabilization involved in apoptotic signaling pat	Acetylation; Acyltransferase; Direct protein sequencing; Fatty acid metabolism; Lipid metabolism; Mitochondrion; Phosphoprotein; Polymorphism; Transferase; Transit peptide	Acyltransferase; Transferase
P09110	3-ketoacyl-CoA thiolase, peroxisomal	Homo sapiens	RGGFKDTTPDELLSA	T60	T60	U3IF09	Uncharacterized protein (Fragment)	RGGFKDTTPDELLSA	0	0	0	0	1	0	yes	0	1	GO:0043231 (C:intracellular membrane-bounded organelle); GO:0005782 (C:peroxisomal matrix); GO:0005777 (C:peroxisome); GO:0003988 (F:acetyl-CoA C-acyltransferase activity); GO:0016401 (F:palmitoyl-CoA oxidase activity); GO:0005515 (F:protein binding); GO:0036109 (P:alpha-linolenic acid metabolic process); GO:0008206 (P:bile acid metabolic process); GO:0044255 (P:cellular lipid metabolic process);…	GO:0016747 (F:transferase activity, transferring acyl groups other than amino-acyl groups)	3D-structure; Acyltransferase; Alternative splicing; Fatty acid metabolism; Lipid metabolism; Peroxisome; Phosphoprotein; Polymorphism; Transferase; Transit peptide	Acyltransferase; Transferase	REACT_111217 (Metabolism); REACT_121147 (alpha-linolenic acid (ALA) metabolism); REACT_121284 (alpha-linolenic (omega3) and linoleic (omega6) acid metabolism); REACT_16957 (Peroxisomal lipid metabolism); REACT_17062 (Beta-oxidation of very long chain fatty acids); REACT_22258 (Metabolism of lipids and lipoproteins)
Q06136	3-ketodihydrosphingosine reductase	Homo sapiens	GRIVFVSSQAGQLGL	S173	S137	R0JD94	3-ketodihydrosphingosine reductase (Fragment)	GRIVFVSSQAGQLGL	0	0	0	0	1	0	yes	0	0	GO:0005783 (C:endoplasmic reticulum); GO:0005789 (C:endoplasmic reticulum membrane); GO:0005615 (C:extracellular space); GO:0016021 (C:integral component of membrane); GO:0047560 (F:3-dehydrosphinganine reductase activity); GO:0006666 (P:3-keto-sphinganine metabolic process); GO:0044281 (P:small molecule metabolic process); GO:0030148 (P:sphingolipid biosynthetic process); GO:0006665 (P:sphingoli…	GO:0005783 (C:endoplasmic reticulum); GO:0047560 (F:3-dehydrosphinganine reductase activity); GO:0006666 (P:3-keto-sphinganine metabolic process); GO:0030148 (P:sphingolipid biosynthetic process)	Chromosomal rearrangement; Endoplasmic reticulum; Lipid metabolism; Membrane; NADP; Oxidoreductase; Proto-oncogene; Signal; Sphingolipid metabolism; Transmembrane; Transmembrane helix		REACT_111217 (Metabolism); REACT_115810 (Sphingolipid de novo biosynthesis); REACT_22258 (Metabolism of lipids and lipoproteins); REACT_19323 (Sphingolipid metabolism)
Q06136	3-ketodihydrosphingosine reductase	Homo sapiens	VGRIVFVSSQAGQLG	S172	S136	R0JD94	3-ketodihydrosphingosine reductase (Fragment)	MGRIVFVSSQAGQLG	1	1	0	0	1	0	yes	0	0	GO:0005783 (C:endoplasmic reticulum); GO:0005789 (C:endoplasmic reticulum membrane); GO:0005615 (C:extracellular space); GO:0016021 (C:integral component of membrane); GO:0047560 (F:3-dehydrosphinganine reductase activity); GO:0006666 (P:3-keto-sphinganine metabolic process); GO:0044281 (P:small molecule metabolic process); GO:0030148 (P:sphingolipid biosynthetic process); GO:0006665 (P:sphingoli…	GO:0005783 (C:endoplasmic reticulum); GO:0047560 (F:3-dehydrosphinganine reductase activity); GO:0006666 (P:3-keto-sphinganine metabolic process); GO:0030148 (P:sphingolipid biosynthetic process)	Chromosomal rearrangement; Endoplasmic reticulum; Lipid metabolism; Membrane; NADP; Oxidoreductase; Proto-oncogene; Signal; Sphingolipid metabolism; Transmembrane; Transmembrane helix		REACT_111217 (Metabolism); REACT_115810 (Sphingolipid de novo biosynthesis); REACT_22258 (Metabolism of lipids and lipoproteins); REACT_19323 (Sphingolipid metabolism)
P56937	3-keto-steroid reductase	Homo sapiens	EDTAEKFYQKLLELE	Y313	Y202	U3J3J7	Uncharacterized protein (Fragment)	EETAEKFYQKLLELE	1	0	0	0	1	1e-96	yes	0	0	GO:0005789 (C:endoplasmic reticulum membrane); GO:0016021 (C:integral component of membrane); GO:0005886 (C:plasma membrane); GO:0000253 (F:3-keto sterol reductase activity); GO:0004303 (F:estradiol 17-beta-dehydrogenase activity); GO:0006695 (P:cholesterol biosynthetic process); GO:0006703 (P:estrogen biosynthetic process); GO:0044281 (P:small molecule metabolic process)		Alternative splicing; Cell membrane; Glycoprotein; Lipid biosynthesis; Lipid metabolism; Membrane; NAD; NADP; Oxidoreductase; Steroid biosynthesis; Transmembrane; Transmembrane helix		REACT_111217 (Metabolism); REACT_22258 (Metabolism of lipids and lipoproteins); REACT_9405 (Cholesterol biosynthesis)
P56937	3-keto-steroid reductase	Homo sapiens	EPYSSSKYATDLLSV	Y198	Y87	U3J3J7	Uncharacterized protein (Fragment)	ESYSSSKYATDLTSV	2	2	0	0	1	1e-96	yes	0	0	GO:0005789 (C:endoplasmic reticulum membrane); GO:0016021 (C:integral component of membrane); GO:0005886 (C:plasma membrane); GO:0000253 (F:3-keto sterol reductase activity); GO:0004303 (F:estradiol 17-beta-dehydrogenase activity); GO:0006695 (P:cholesterol biosynthetic process); GO:0006703 (P:estrogen biosynthetic process); GO:0044281 (P:small molecule metabolic process)		Alternative splicing; Cell membrane; Glycoprotein; Lipid biosynthesis; Lipid metabolism; Membrane; NAD; NADP; Oxidoreductase; Steroid biosynthesis; Transmembrane; Transmembrane helix		REACT_111217 (Metabolism); REACT_22258 (Metabolism of lipids and lipoproteins); REACT_9405 (Cholesterol biosynthesis)
P51857	3-oxo-5-beta-steroid 4-dehydrogenase	Homo sapiens	NQVECHPYFTQPKLL	Y199	Y199	U3I535	Uncharacterized protein (Fragment)	NQVECHPYFTQPKLL	0	0	0	0	1	0	yes	0	0	GO:0005829 (C:cytosol); GO:0070062 (C:extracellular vesicular exosome); GO:0047787 (F:delta4-3-oxosteroid 5beta-reductase activity); GO:0005496 (F:steroid binding); GO:0008209 (P:androgen metabolic process); GO:0006699 (P:bile acid biosynthetic process); GO:0030573 (P:bile acid catabolic process); GO:0008206 (P:bile acid metabolic process); GO:0008207 (P:C21-steroid hormone metabolic process); GO…	GO:0016491 (F:oxidoreductase activity)	3D-structure; Alternative splicing; Bile acid catabolism; Cytoplasm; Disease mutation; Intrahepatic cholestasis; Lipid degradation; Lipid metabolism; NADP; Oxidoreductase; Steroid metabolism		REACT_111217 (Metabolism); REACT_11040 (Bile acid and bile salt metabolism); REACT_11054 (Synthesis of bile acids and bile salts); REACT_11048 (Synthesis of bile acids and bile salts via 27-hydroxycholesterol); REACT_22258 (Metabolism of lipids and lipoproteins); REACT_11053 (Synthesis of bile acids and bile salts via 24-hydroxycholesterol); REACT_11041 (Synthesis of bile acids and bile salts via…
O15530	3-phosphoinositide-dependent protein kinase 1	Homo sapiens	PEAKNFKTFFVHTPN	T513	T519	U3J7W0	Uncharacterized protein	PEAKNFKTFFVHTPN	0	0	0	0	1	0	yes	3	1	GO:0042995 (C:cell projection); GO:0005737 (C:cytoplasm); GO:0016023 (C:cytoplasmic membrane-bounded vesicle); GO:0005829 (C:cytosol); GO:0005925 (C:focal adhesion); GO:0005654 (C:nucleoplasm); GO:0005886 (C:plasma membrane); GO:0004676 (F:3-phosphoinositide-dependent protein kinase activity); GO:0005524 (F:ATP binding); GO:0016301 (F:kinase activity); GO:0016004 (F:phospholipase activator activi…	GO:0005524 (F:ATP binding); GO:0004674 (F:protein serine/threonine kinase activity)	3D-structure; Acetylation; Activator; Alternative splicing; ATP-binding; Cell junction; Cell membrane; Cytoplasm; Direct protein sequencing; Kinase; Membrane; Nucleotide-binding; Nucleus; Phosphoprotein; Serine/threonine-protein kinase; Transcription; Tra	ATP-binding; Nucleotide-binding	REACT_163769 (Role of LAT2/NTAL/LAB on calcium mobilization); REACT_498 (Signaling by Insulin receptor); REACT_19358 (CD28 dependent PI3K/Akt signaling); REACT_19183 (CD28 co-stimulation); REACT_116125 (Disease); REACT_15523 (Integrin alphaIIb beta3 signaling); REACT_20593 (Post NMDA receptor activation events); REACT_75829 (PIP3 activates AKT signaling); REACT_147694 (DAP12 interactions); REACT_…
P46783	40S ribosomal protein S10	Homo sapiens	GIQYLRDYLHLPPEI	Y82	Y32	U3IMC5	Uncharacterized protein (Fragment)	GIQYLRDYLHLPPEI	0	0	0	0	1	2e-79	yes	0	1	GO:0005737 (C:cytoplasm); GO:0005829 (C:cytosol); GO:0022627 (C:cytosolic small ribosomal subunit); GO:0070062 (C:extracellular vesicular exosome); GO:0005730 (C:nucleolus); GO:0005840 (C:ribosome); GO:0044822 (F:poly(A) RNA binding); GO:0005515 (F:protein binding); GO:0044267 (P:cellular protein metabolic process); GO:0010467 (P:gene expression); GO:0016071 (P:mRNA metabolic process); GO:0000184…		3D-structure; Cytoplasm; Diamond-Blackfan anemia; Direct protein sequencing; Methylation; Nucleus; Phosphoprotein; Ribonucleoprotein; Ribosomal protein		REACT_6152 (Influenza Viral RNA Transcription and Replication); REACT_75768 (Nonsense Mediated Decay (NMD) independent of the Exon Junction Complex (EJC)); REACT_75886 (Nonsense-Mediated Decay (NMD)); REACT_2085 (GTP hydrolysis and joining of the 60S ribosomal subunit); REACT_1079 (Formation of the ternary complex, and subsequently, the 43S complex); REACT_17015 (Metabolism of proteins); REACT_11…
P25398	40S ribosomal protein S12	Homo sapiens	ALQEVLKTALIHDGL	T24	T24	U3ILU0	40S ribosomal protein S12 (Fragment)	ALQEVLKTALIHDGL	0	0	0	0	1	9e-89	yes	0	1	GO:0005829 (C:cytosol); GO:0022627 (C:cytosolic small ribosomal subunit); GO:0044822 (F:poly(A) RNA binding); GO:0003735 (F:structural constituent of ribosome); GO:0044267 (P:cellular protein metabolic process); GO:0010467 (P:gene expression); GO:0016071 (P:mRNA metabolic process); GO:0000184 (P:nuclear-transcribed mRNA catabolic process, nonsense-mediated decay); GO:0016070 (P:RNA metabolic proc…	GO:0005840 (C:ribosome); GO:0003735 (F:structural constituent of ribosome); GO:0006412 (P:translation)	3D-structure; Acetylation; Cytoplasm; Direct protein sequencing; Ribonucleoprotein; Ribosomal protein	Ribonucleoprotein; Ribosomal protein	REACT_6152 (Influenza Viral RNA Transcription and Replication); REACT_75768 (Nonsense Mediated Decay (NMD) independent of the Exon Junction Complex (EJC)); REACT_75886 (Nonsense-Mediated Decay (NMD)); REACT_2085 (GTP hydrolysis and joining of the 60S ribosomal subunit); REACT_1079 (Formation of the ternary complex, and subsequently, the 43S complex); REACT_17015 (Metabolism of proteins); REACT_11…
P25398	40S ribosomal protein S12	Homo sapiens	SNCDEPMYVKLVEAL	Y61	Y61	U3ILU0	40S ribosomal protein S12 (Fragment)	SNCDEPMYVKLVEAL	0	0	0	0	1	9e-89	yes	0	0	GO:0005829 (C:cytosol); GO:0022627 (C:cytosolic small ribosomal subunit); GO:0044822 (F:poly(A) RNA binding); GO:0003735 (F:structural constituent of ribosome); GO:0044267 (P:cellular protein metabolic process); GO:0010467 (P:gene expression); GO:0016071 (P:mRNA metabolic process); GO:0000184 (P:nuclear-transcribed mRNA catabolic process, nonsense-mediated decay); GO:0016070 (P:RNA metabolic proc…	GO:0005840 (C:ribosome); GO:0003735 (F:structural constituent of ribosome); GO:0006412 (P:translation)	3D-structure; Acetylation; Cytoplasm; Direct protein sequencing; Ribonucleoprotein; Ribosomal protein	Ribonucleoprotein; Ribosomal protein	REACT_6152 (Influenza Viral RNA Transcription and Replication); REACT_75768 (Nonsense Mediated Decay (NMD) independent of the Exon Junction Complex (EJC)); REACT_75886 (Nonsense-Mediated Decay (NMD)); REACT_2085 (GTP hydrolysis and joining of the 60S ribosomal subunit); REACT_1079 (Formation of the ternary complex, and subsequently, the 43S complex); REACT_17015 (Metabolism of proteins); REACT_11…
P62849	40S ribosomal protein S24	Mus musculus	IRTRKFMTNRLLQRK	T14	T14	R0K2A0	40S ribosomal protein S24 (Fragment)	IRTRKFMTNRLLQRK	0	0	0	0	1	9e-90	yes	0	0	GO:0022627 (C:cytosolic small ribosomal subunit); GO:0005730 (C:nucleolus); GO:0015935 (C:small ribosomal subunit); GO:0000166 (F:nucleotide binding); GO:0003735 (F:structural constituent of ribosome); GO:0034101 (P:erythrocyte homeostasis); GO:0000462 (P:maturation of SSU-rRNA from tricistronic rRNA transcript (SSU-rRNA, 5.8S rRNA, LSU-rRNA)); GO:0006412 (P:translation); GO:0006414 (P:translatio…	GO:0022627 (C:cytosolic small ribosomal subunit); GO:0005634 (C:nucleus); GO:0000166 (F:nucleotide binding); GO:0003735 (F:structural constituent of ribosome); GO:0034101 (P:erythrocyte homeostasis); GO:0042274 (P:ribosomal small subunit biogenesis); GO:0	Acetylation; Alternative splicing; Phosphoprotein; Ribonucleoprotein; Ribosomal protein	Ribonucleoprotein; Ribosomal protein	REACT_249316 (Formation of the ternary complex, and subsequently, the 43S complex); REACT_249044 (Formation of a pool of free 40S subunits); REACT_229570 (Cap-dependent Translation Initiation); REACT_256488 (Translation initiation complex formation); REACT_232254 (Eukaryotic Translation Elongation); REACT_198528 (Nonsense Mediated Decay (NMD) enhanced by the Exon Junction Complex (EJC)); REACT_23…
P62849	40S ribosomal protein S24	Mus musculus	MIYDSLDYAKKNEPK	Y81	Y81	R0K2A0	40S ribosomal protein S24 (Fragment)	MIYDSLDYAKKNEPK	0	0	0	0	1	9e-90	yes	0	2	GO:0022627 (C:cytosolic small ribosomal subunit); GO:0005730 (C:nucleolus); GO:0015935 (C:small ribosomal subunit); GO:0000166 (F:nucleotide binding); GO:0003735 (F:structural constituent of ribosome); GO:0034101 (P:erythrocyte homeostasis); GO:0000462 (P:maturation of SSU-rRNA from tricistronic rRNA transcript (SSU-rRNA, 5.8S rRNA, LSU-rRNA)); GO:0006412 (P:translation); GO:0006414 (P:translatio…	GO:0022627 (C:cytosolic small ribosomal subunit); GO:0005634 (C:nucleus); GO:0000166 (F:nucleotide binding); GO:0003735 (F:structural constituent of ribosome); GO:0034101 (P:erythrocyte homeostasis); GO:0042274 (P:ribosomal small subunit biogenesis); GO:0	Acetylation; Alternative splicing; Phosphoprotein; Ribonucleoprotein; Ribosomal protein	Ribonucleoprotein; Ribosomal protein	REACT_249316 (Formation of the ternary complex, and subsequently, the 43S complex); REACT_249044 (Formation of a pool of free 40S subunits); REACT_229570 (Cap-dependent Translation Initiation); REACT_256488 (Translation initiation complex formation); REACT_232254 (Eukaryotic Translation Elongation); REACT_198528 (Nonsense Mediated Decay (NMD) enhanced by the Exon Junction Complex (EJC)); REACT_23…
P62857	40S ribosomal protein S28	Homo sapiens	DVLTLLESEREARRL	S61	S33	R0JFC2	40S ribosomal protein S28 (Fragment)	DVLTLLESEREARRL	0	0	0	0	1	5e-22	yes	0	1	GO:0005737 (C:cytoplasm); GO:0005829 (C:cytosol); GO:0022627 (C:cytosolic small ribosomal subunit); GO:0070062 (C:extracellular vesicular exosome); GO:0015935 (C:small ribosomal subunit); GO:0044822 (F:poly(A) RNA binding); GO:0003735 (F:structural constituent of ribosome); GO:0044267 (P:cellular protein metabolic process); GO:0010467 (P:gene expression); GO:0016071 (P:mRNA metabolic process); GO…	GO:0022627 (C:cytosolic small ribosomal subunit); GO:0003735 (F:structural constituent of ribosome); GO:0042274 (P:ribosomal small subunit biogenesis); GO:0006364 (P:rRNA processing); GO:0006412 (P:translation)	3D-structure; Direct protein sequencing; Ribonucleoprotein; Ribosomal protein	Ribonucleoprotein; Ribosomal protein	REACT_6152 (Influenza Viral RNA Transcription and Replication); REACT_75768 (Nonsense Mediated Decay (NMD) independent of the Exon Junction Complex (EJC)); REACT_75886 (Nonsense-Mediated Decay (NMD)); REACT_2085 (GTP hydrolysis and joining of the 60S ribosomal subunit); REACT_1079 (Formation of the ternary complex, and subsequently, the 43S complex); REACT_17015 (Metabolism of proteins); REACT_11…
P62857	40S ribosomal protein S28	Homo sapiens	FMDDTSRSIIRNVKG	S41	S13	R0JFC2	40S ribosomal protein S28 (Fragment)	FMDDTSRSIIRNVKG	0	0	0	0	1	5e-22	yes	0	1	GO:0005737 (C:cytoplasm); GO:0005829 (C:cytosol); GO:0022627 (C:cytosolic small ribosomal subunit); GO:0070062 (C:extracellular vesicular exosome); GO:0015935 (C:small ribosomal subunit); GO:0044822 (F:poly(A) RNA binding); GO:0003735 (F:structural constituent of ribosome); GO:0044267 (P:cellular protein metabolic process); GO:0010467 (P:gene expression); GO:0016071 (P:mRNA metabolic process); GO…	GO:0022627 (C:cytosolic small ribosomal subunit); GO:0003735 (F:structural constituent of ribosome); GO:0042274 (P:ribosomal small subunit biogenesis); GO:0006364 (P:rRNA processing); GO:0006412 (P:translation)	3D-structure; Direct protein sequencing; Ribonucleoprotein; Ribosomal protein	Ribonucleoprotein; Ribosomal protein	REACT_6152 (Influenza Viral RNA Transcription and Replication); REACT_75768 (Nonsense Mediated Decay (NMD) independent of the Exon Junction Complex (EJC)); REACT_75886 (Nonsense-Mediated Decay (NMD)); REACT_2085 (GTP hydrolysis and joining of the 60S ribosomal subunit); REACT_1079 (Formation of the ternary complex, and subsequently, the 43S complex); REACT_17015 (Metabolism of proteins); REACT_11…
P62273	40S ribosomal protein S29	Homo sapiens	GHQQLYWSHPRKFGQ	S9	S9	U3IKA1	Uncharacterized protein	GHQQLYWSHPRKFGQ	0	0	0	0	1	6e-35	yes	0	4	GO:0005737 (C:cytoplasm); GO:0005829 (C:cytosol); GO:0022627 (C:cytosolic small ribosomal subunit); GO:0070062 (C:extracellular vesicular exosome); GO:0015935 (C:small ribosomal subunit); GO:0003735 (F:structural constituent of ribosome); GO:0008270 (F:zinc ion binding); GO:0044267 (P:cellular protein metabolic process); GO:0010467 (P:gene expression); GO:0016071 (P:mRNA metabolic process); GO:00…	GO:0005840 (C:ribosome); GO:0003735 (F:structural constituent of ribosome); GO:0006412 (P:translation)	3D-structure; Acetylation; Alternative splicing; Direct protein sequencing; Metal-binding; Ribonucleoprotein; Ribosomal protein; Zinc		REACT_6152 (Influenza Viral RNA Transcription and Replication); REACT_75768 (Nonsense Mediated Decay (NMD) independent of the Exon Junction Complex (EJC)); REACT_75886 (Nonsense-Mediated Decay (NMD)); REACT_2085 (GTP hydrolysis and joining of the 60S ribosomal subunit); REACT_1079 (Formation of the ternary complex, and subsequently, the 43S complex); REACT_17015 (Metabolism of proteins); REACT_11…
P23396	40S ribosomal protein S3	Homo sapiens	CAIAQAESLRYKLLG	S104	S104	U3J4E5	Uncharacterized protein	CAIAQAESLRYKLLG	0	0	0	0	1	2e-125	yes	0	3	GO:0005737 (C:cytoplasm); GO:0005829 (C:cytosol); GO:0022627 (C:cytosolic small ribosomal subunit); GO:0070062 (C:extracellular vesicular exosome); GO:0005634 (C:nucleus); GO:0030529 (C:ribonucleoprotein complex); GO:0032587 (C:ruffle membrane); GO:0003684 (F:damaged DNA binding); GO:0003906 (F:DNA-(apurinic or apyrimidinic site) lyase activity); GO:0004519 (F:endonuclease activity); GO:0019899 (…	GO:0003723 (F:RNA binding)	3D-structure; Acetylation; Alternative splicing; Cytoplasm; Direct protein sequencing; Isopeptide bond; Phosphoprotein; Ribonucleoprotein; Ribosomal protein; RNA-binding; Ubl conjugation		REACT_6152 (Influenza Viral RNA Transcription and Replication); REACT_75768 (Nonsense Mediated Decay (NMD) independent of the Exon Junction Complex (EJC)); REACT_75886 (Nonsense-Mediated Decay (NMD)); REACT_2085 (GTP hydrolysis and joining of the 60S ribosomal subunit); REACT_1079 (Formation of the ternary complex, and subsequently, the 43S complex); REACT_17015 (Metabolism of proteins); REACT_11…
P46782	40S ribosomal protein S5	Homo sapiens	RRQAVDVSPLRRVNQ	S142	S143	U3IK48	Uncharacterized protein (Fragment)	RRQAVDVSPLRRVNQ	0	0	0	0	1	6e-142	yes	0	4	GO:0005829 (C:cytosol); GO:0022627 (C:cytosolic small ribosomal subunit); GO:0070062 (C:extracellular vesicular exosome); GO:0030529 (C:ribonucleoprotein complex); GO:0003729 (F:mRNA binding); GO:0044822 (F:poly(A) RNA binding); GO:0003723 (F:RNA binding); GO:0003735 (F:structural constituent of ribosome); GO:0044267 (P:cellular protein metabolic process); GO:0010467 (P:gene expression); GO:00160…	GO:0015935 (C:small ribosomal subunit); GO:0003735 (F:structural constituent of ribosome); GO:0006412 (P:translation)	3D-structure; Acetylation; Direct protein sequencing; Ribonucleoprotein; Ribosomal protein		REACT_6152 (Influenza Viral RNA Transcription and Replication); REACT_75768 (Nonsense Mediated Decay (NMD) independent of the Exon Junction Complex (EJC)); REACT_75886 (Nonsense-Mediated Decay (NMD)); REACT_2085 (GTP hydrolysis and joining of the 60S ribosomal subunit); REACT_1079 (Formation of the ternary complex, and subsequently, the 43S complex); REACT_17015 (Metabolism of proteins); REACT_11…
P62753	40S ribosomal protein S6	Homo sapiens	IPGLTDTTVPRRLGP	T128	T126	R0K7Y6	40S ribosomal protein S6 (Fragment)	IPGLTDTTVPRRLGP	0	0	0	0	1	9e-179	yes	0	1	GO:0005737 (C:cytoplasm); GO:0005829 (C:cytosol); GO:0022627 (C:cytosolic small ribosomal subunit); GO:0005730 (C:nucleolus); GO:0005634 (C:nucleus); GO:0030529 (C:ribonucleoprotein complex); GO:0015935 (C:small ribosomal subunit); GO:0044822 (F:poly(A) RNA binding); GO:0005515 (F:protein binding); GO:0019901 (F:protein kinase binding); GO:0003735 (F:structural constituent of ribosome); GO:004426…	GO:0005730 (C:nucleolus); GO:0015935 (C:small ribosomal subunit); GO:0003735 (F:structural constituent of ribosome); GO:0042593 (P:glucose homeostasis); GO:0043065 (P:positive regulation of apoptotic process); GO:0042274 (P:ribosomal small subunit biogene	3D-structure; Acetylation; Direct protein sequencing; Phosphoprotein; Polymorphism; Ribonucleoprotein; Ribosomal protein	Ribonucleoprotein; Ribosomal protein	REACT_6772 (S6K1 signalling); REACT_75768 (Nonsense Mediated Decay (NMD) independent of the Exon Junction Complex (EJC)); REACT_75886 (Nonsense-Mediated Decay (NMD)); REACT_498 (Signaling by Insulin receptor); REACT_71 (Gene Expression); REACT_116125 (Disease); REACT_115902 (SRP-dependent cotranslational protein targeting to membrane); REACT_9491 (Viral mRNA Translation); REACT_1195 (Insulin rece…
P62754	40S ribosomal protein S6	Mus musculus	IRKLFNLSKEDDVRQ	S148	S146	R0K7Y6	40S ribosomal protein S6 (Fragment)	IRKLFNLSKEDDVRQ	0	0	0	0	1	9e-179	yes	0	2	GO:0005737 (C:cytoplasm); GO:0022627 (C:cytosolic small ribosomal subunit); GO:0005730 (C:nucleolus); GO:0048471 (C:perinuclear region of cytoplasm); GO:0005844 (C:polysome); GO:0030529 (C:ribonucleoprotein complex); GO:0005840 (C:ribosome); GO:0005515 (F:protein binding); GO:0003735 (F:structural constituent of ribosome); GO:0006924 (P:activation-induced cell death of T cells); GO:0048821 (P:ery…	GO:0005730 (C:nucleolus); GO:0015935 (C:small ribosomal subunit); GO:0003735 (F:structural constituent of ribosome); GO:0042593 (P:glucose homeostasis); GO:0043065 (P:positive regulation of apoptotic process); GO:0042274 (P:ribosomal small subunit biogene	Acetylation; Direct protein sequencing; Phosphoprotein; Ribonucleoprotein; Ribosomal protein	Ribonucleoprotein; Ribosomal protein	REACT_259732 (Insulin receptor signalling cascade); REACT_256488 (Translation initiation complex formation); REACT_188215 (IRS-related events triggered by IGF1R); REACT_236458 (Ribosomal scanning and start codon recognition); REACT_233572 (Gene Expression); REACT_262078 (GTP hydrolysis and joining of the 60S ribosomal subunit); REACT_242206 (IRS-mediated signalling); REACT_255163 (Activation of t…
P62081	40S ribosomal protein S7	Homo sapiens	LEDLVFPSEIVGKRI	S137	S144	R0M1C8	40S ribosomal protein S7 (Fragment)	LEDLVFPSEIVGKRI	0	0	0	0	1	8e-137	yes	0	1	GO:0030686 (C:90S preribosome); GO:0005737 (C:cytoplasm); GO:0005829 (C:cytosol); GO:0022627 (C:cytosolic small ribosomal subunit); GO:0070062 (C:extracellular vesicular exosome); GO:0005815 (C:microtubule organizing center); GO:0005730 (C:nucleolus); GO:0005634 (C:nucleus); GO:0030529 (C:ribonucleoprotein complex); GO:0005840 (C:ribosome); GO:0032040 (C:small-subunit processome); GO:0044822 (F:p…	GO:0022627 (C:cytosolic small ribosomal subunit); GO:0005730 (C:nucleolus); GO:0003735 (F:structural constituent of ribosome); GO:0042274 (P:ribosomal small subunit biogenesis); GO:0006364 (P:rRNA processing); GO:0006412 (P:translation)	3D-structure; Acetylation; Cytoplasm; Cytoskeleton; Diamond-Blackfan anemia; Direct protein sequencing; Ribonucleoprotein; Ribosomal protein	Ribonucleoprotein; Ribosomal protein	REACT_6152 (Influenza Viral RNA Transcription and Replication); REACT_75768 (Nonsense Mediated Decay (NMD) independent of the Exon Junction Complex (EJC)); REACT_75886 (Nonsense-Mediated Decay (NMD)); REACT_2085 (GTP hydrolysis and joining of the 60S ribosomal subunit); REACT_1079 (Formation of the ternary complex, and subsequently, the 43S complex); REACT_17015 (Metabolism of proteins); REACT_11…
P62081	40S ribosomal protein S7	Homo sapiens	NKQKRPRSRTLTAVH	S119	S126	R0M1C8	40S ribosomal protein S7 (Fragment)	NKQKRPRSRTLTAVH	0	0	0	0	1	8e-137	yes	0	4	GO:0030686 (C:90S preribosome); GO:0005737 (C:cytoplasm); GO:0005829 (C:cytosol); GO:0022627 (C:cytosolic small ribosomal subunit); GO:0070062 (C:extracellular vesicular exosome); GO:0005815 (C:microtubule organizing center); GO:0005730 (C:nucleolus); GO:0005634 (C:nucleus); GO:0030529 (C:ribonucleoprotein complex); GO:0005840 (C:ribosome); GO:0032040 (C:small-subunit processome); GO:0044822 (F:p…	GO:0022627 (C:cytosolic small ribosomal subunit); GO:0005730 (C:nucleolus); GO:0003735 (F:structural constituent of ribosome); GO:0042274 (P:ribosomal small subunit biogenesis); GO:0006364 (P:rRNA processing); GO:0006412 (P:translation)	3D-structure; Acetylation; Cytoplasm; Cytoskeleton; Diamond-Blackfan anemia; Direct protein sequencing; Ribonucleoprotein; Ribosomal protein	Ribonucleoprotein; Ribosomal protein	REACT_6152 (Influenza Viral RNA Transcription and Replication); REACT_75768 (Nonsense Mediated Decay (NMD) independent of the Exon Junction Complex (EJC)); REACT_75886 (Nonsense-Mediated Decay (NMD)); REACT_2085 (GTP hydrolysis and joining of the 60S ribosomal subunit); REACT_1079 (Formation of the ternary complex, and subsequently, the 43S complex); REACT_17015 (Metabolism of proteins); REACT_11…
P62241	40S ribosomal protein S8	Homo sapiens	EILNKKRSKKIQKKY	S142	S142	U3INJ5	40S ribosomal protein S8 (Fragment)	EILNKKRSKKIQKKY	0	0	0	0	1	9e-141	yes	0	0	GO:0005737 (C:cytoplasm); GO:0005829 (C:cytosol); GO:0022627 (C:cytosolic small ribosomal subunit); GO:0070062 (C:extracellular vesicular exosome); GO:0005634 (C:nucleus); GO:0030529 (C:ribonucleoprotein complex); GO:0044822 (F:poly(A) RNA binding); GO:0003735 (F:structural constituent of ribosome); GO:0044267 (P:cellular protein metabolic process); GO:0010467 (P:gene expression); GO:0000462 (P:m…	GO:0005840 (C:ribosome); GO:0003735 (F:structural constituent of ribosome); GO:0006412 (P:translation)	3D-structure; Acetylation; Cytoplasm; Direct protein sequencing; Polymorphism; Ribonucleoprotein; Ribosomal protein	Ribonucleoprotein; Ribosomal protein	REACT_6152 (Influenza Viral RNA Transcription and Replication); REACT_75768 (Nonsense Mediated Decay (NMD) independent of the Exon Junction Complex (EJC)); REACT_75886 (Nonsense-Mediated Decay (NMD)); REACT_2085 (GTP hydrolysis and joining of the 60S ribosomal subunit); REACT_1079 (Formation of the ternary complex, and subsequently, the 43S complex); REACT_17015 (Metabolism of proteins); REACT_11…
P62241	40S ribosomal protein S8	Homo sapiens	SNNELVRTKTLVKNC	T93	T93	U3INJ5	40S ribosomal protein S8 (Fragment)	SNNELVRTKTLVKNC	0	0	0	0	1	9e-141	yes	0	0	GO:0005737 (C:cytoplasm); GO:0005829 (C:cytosol); GO:0022627 (C:cytosolic small ribosomal subunit); GO:0070062 (C:extracellular vesicular exosome); GO:0005634 (C:nucleus); GO:0030529 (C:ribonucleoprotein complex); GO:0044822 (F:poly(A) RNA binding); GO:0003735 (F:structural constituent of ribosome); GO:0044267 (P:cellular protein metabolic process); GO:0010467 (P:gene expression); GO:0000462 (P:m…	GO:0005840 (C:ribosome); GO:0003735 (F:structural constituent of ribosome); GO:0006412 (P:translation)	3D-structure; Acetylation; Cytoplasm; Direct protein sequencing; Polymorphism; Ribonucleoprotein; Ribosomal protein	Ribonucleoprotein; Ribosomal protein	REACT_6152 (Influenza Viral RNA Transcription and Replication); REACT_75768 (Nonsense Mediated Decay (NMD) independent of the Exon Junction Complex (EJC)); REACT_75886 (Nonsense-Mediated Decay (NMD)); REACT_2085 (GTP hydrolysis and joining of the 60S ribosomal subunit); REACT_1079 (Formation of the ternary complex, and subsequently, the 43S complex); REACT_17015 (Metabolism of proteins); REACT_11…
P08865	40S ribosomal protein SA	Homo sapiens	EPRLLVVTDPRADHQ	T125	T125	U3J7Y9	40S ribosomal protein SA	EPRLLVVTDPRADHQ	0	0	0	0	1	0	yes	0	1	GO:0030686 (C:90S preribosome); GO:0005737 (C:cytoplasm); GO:0005829 (C:cytosol); GO:0022627 (C:cytosolic small ribosomal subunit); GO:0070062 (C:extracellular vesicular exosome); GO:0005634 (C:nucleus); GO:0005886 (C:plasma membrane); GO:0005055 (F:laminin receptor activity); GO:0044822 (F:poly(A) RNA binding); GO:0005515 (F:protein binding); GO:0043022 (F:ribosome binding); GO:0003735 (F:struct…	GO:0022627 (C:cytosolic small ribosomal subunit); GO:0005634 (C:nucleus); GO:0005886 (C:plasma membrane); GO:0005055 (F:laminin receptor activity); GO:0003735 (F:structural constituent of ribosome); GO:0007155 (P:cell adhesion); GO:0000028 (P:ribosomal sm	3D-structure; Acetylation; Cell membrane; Cytoplasm; Direct protein sequencing; Membrane; Nucleus; Phosphoprotein; Polymorphism; Receptor; Repeat; Ribonucleoprotein; Ribosomal protein	Acetylation; Cell membrane; Cytoplasm; Membrane; Nucleus; Receptor; Repeat; Ribonucleoprotein; Ribosomal protein	REACT_6152 (Influenza Viral RNA Transcription and Replication); REACT_75768 (Nonsense Mediated Decay (NMD) independent of the Exon Junction Complex (EJC)); REACT_75886 (Nonsense-Mediated Decay (NMD)); REACT_2085 (GTP hydrolysis and joining of the 60S ribosomal subunit); REACT_1079 (Formation of the ternary complex, and subsequently, the 43S complex); REACT_17015 (Metabolism of proteins); REACT_11…
P08865	40S ribosomal protein SA	Homo sapiens	FAAATGATPIAGRFT	T97	T97	U3J7Y9	40S ribosomal protein SA	FAAATGATPIAGRFT	0	0	0	0	1	0	yes	0	1	GO:0030686 (C:90S preribosome); GO:0005737 (C:cytoplasm); GO:0005829 (C:cytosol); GO:0022627 (C:cytosolic small ribosomal subunit); GO:0070062 (C:extracellular vesicular exosome); GO:0005634 (C:nucleus); GO:0005886 (C:plasma membrane); GO:0005055 (F:laminin receptor activity); GO:0044822 (F:poly(A) RNA binding); GO:0005515 (F:protein binding); GO:0043022 (F:ribosome binding); GO:0003735 (F:struct…	GO:0022627 (C:cytosolic small ribosomal subunit); GO:0005634 (C:nucleus); GO:0005886 (C:plasma membrane); GO:0005055 (F:laminin receptor activity); GO:0003735 (F:structural constituent of ribosome); GO:0007155 (P:cell adhesion); GO:0000028 (P:ribosomal sm	3D-structure; Acetylation; Cell membrane; Cytoplasm; Direct protein sequencing; Membrane; Nucleus; Phosphoprotein; Polymorphism; Receptor; Repeat; Ribonucleoprotein; Ribosomal protein	Acetylation; Cell membrane; Cytoplasm; Membrane; Nucleus; Receptor; Repeat; Ribonucleoprotein; Ribosomal protein	REACT_6152 (Influenza Viral RNA Transcription and Replication); REACT_75768 (Nonsense Mediated Decay (NMD) independent of the Exon Junction Complex (EJC)); REACT_75886 (Nonsense-Mediated Decay (NMD)); REACT_2085 (GTP hydrolysis and joining of the 60S ribosomal subunit); REACT_1079 (Formation of the ternary complex, and subsequently, the 43S complex); REACT_17015 (Metabolism of proteins); REACT_11…
Q96H96	4-hydroxybenzoate polyprenyltransferase, mitochondrial	Homo sapiens	WGALLGWSAIKGSCD	S222	S140	R0K7K6	Para-hydroxybenzoate--polyprenyltransferase, mitochondrial (Fragment)	WGALLGWSAIRGSCD	1	0	1	0	1	7e-159	yes	0	0	GO:0016021 (C:integral component of membrane); GO:0005743 (C:mitochondrial inner membrane); GO:0002083 (F:4-hydroxybenzoate decaprenyltransferase activity); GO:0047293 (F:4-hydroxybenzoate nonaprenyltransferase activity); GO:0008219 (P:cell death); GO:0006071 (P:glycerol metabolic process); GO:0008299 (P:isoprenoid biosynthetic process); GO:0044281 (P:small molecule metabolic process); GO:0006744…	GO:0016021 (C:integral component of membrane); GO:0005739 (C:mitochondrion); GO:0004659 (F:prenyltransferase activity); GO:0006071 (P:glycerol metabolic process); GO:0006744 (P:ubiquinone biosynthetic process)	Alternative splicing; Disease mutation; Isoprene biosynthesis; Membrane; Mitochondrion; Neurodegeneration; Parkinsonism; Polymorphism; Transferase; Transit peptide; Transmembrane; Transmembrane helix; Ubiquinone biosynthesis	Transferase	REACT_111217 (Metabolism); REACT_17015 (Metabolism of proteins); REACT_118595 (Mitochondrial protein import); REACT_22258 (Metabolism of lipids and lipoproteins); REACT_160111 (Ubiquinol biosynthesis)
P49429	4-hydroxyphenylpyruvate dioxygenase	Mus musculus	RSIVVTNYEESIKMP	Y232	Y232	U3IDJ3	Uncharacterized protein (Fragment)	RSIVVTNYEETIKMP	1	0	1	0	1	0	yes	0	1	GO:0005789 (C:endoplasmic reticulum membrane); GO:0000139 (C:Golgi membrane); GO:0003868 (F:4-hydroxyphenylpyruvate dioxygenase activity); GO:0046872 (F:metal ion binding); GO:0006559 (P:L-phenylalanine catabolic process); GO:0006572 (P:tyrosine catabolic process)	GO:0003868 (F:4-hydroxyphenylpyruvate dioxygenase activity); GO:0046872 (F:metal ion binding); GO:0009072 (P:aromatic amino acid family metabolic process)	Acetylation; Cytoplasm; Dioxygenase; Iron; Membrane; Metal-binding; Oxidoreductase; Phenylalanine catabolism; Phosphoprotein; Polymorphism; Tyrosine catabolism	Iron; Metal-binding	REACT_232845 (Metabolism of amino acids and derivatives); REACT_261966 (Phenylalanine and tyrosine catabolism); REACT_188937 (Metabolism)
Q9JLJ3	4-trimethylaminobutyraldehyde dehydrogenase	Rattus norvegicus	NGRVTIEYYSQLKTV	Y476	Y478	U3IKG5	Uncharacterized protein (Fragment)	NGRAAIEYYSQLKTV	2	0	2	2	1	0	yes	0	0	GO:0005829 (C:cytosol); GO:0005739 (C:mitochondrion); GO:0005886 (C:plasma membrane); GO:0047105 (F:4-trimethylammoniobutyraldehyde dehydrogenase activity); GO:0004029 (F:aldehyde dehydrogenase (NAD) activity); GO:0043176 (F:amine binding); GO:0019145 (F:aminobutyraldehyde dehydrogenase activity); GO:0051287 (F:NAD binding); GO:0042803 (F:protein homodimerization activity); GO:0045329 (P:carnitin…	GO:0016620 (F:oxidoreductase activity, acting on the aldehyde or oxo group of donors, NAD or NADP as acceptor)	Acetylation; Cytoplasm; Direct protein sequencing; NAD; Oxidoreductase;	Oxidoreductase	REACT_210720 (Carnitine synthesis); REACT_205051 (Metabolism); REACT_225468 (Metabolism of amino acids and derivatives)
P49189	4-trimethylaminobutyraldehyde dehydrogenase	Homo sapiens	VLCGGDIYVPEDPKL	Y360	Y362	U3IKG5	Uncharacterized protein (Fragment)	VLCGGDLYVPDDPKL	2	0	2	0	1	0	yes	0	0	GO:0005737 (C:cytoplasm); GO:0005829 (C:cytosol); GO:0070062 (C:extracellular vesicular exosome); GO:0005739 (C:mitochondrion); GO:0033737 (F:1-pyrroline dehydrogenase activity); GO:0004028 (F:3-chloroallyl aldehyde dehydrogenase activity); GO:0047105 (F:4-trimethylammoniobutyraldehyde dehydrogenase activity); GO:0004029 (F:aldehyde dehydrogenase (NAD) activity); GO:0043176 (F:amine binding); GO:…	GO:0016620 (F:oxidoreductase activity, acting on the aldehyde or oxo group of donors, NAD or NADP as acceptor)	Acetylation; Cytoplasm; Direct protein sequencing; NAD; Oxidoreductase; Polymorphism;	Oxidoreductase	REACT_111217 (Metabolism); REACT_2125 (Carnitine synthesis); REACT_13 (Metabolism of amino acids and derivatives)
Q9NPB1	5'(3')-deoxyribonucleotidase, mitochondrial	Homo sapiens	IVLTRDKTVVSADLL	T166	T168	U3IMX4	Uncharacterized protein (Fragment)	IVLTRDKTVVSADLL	0	0	0	0	1	3e-109	yes	0	0	GO:0005759 (C:mitochondrial matrix); GO:0005739 (C:mitochondrion); GO:0008253 (F:5'-nucleotidase activity); GO:0046872 (F:metal ion binding); GO:0008252 (F:nucleotidase activity); GO:0000166 (F:nucleotide binding); GO:0016311 (P:dephosphorylation); GO:0006260 (P:DNA replication); GO:0046079 (P:dUMP catabolic process); GO:0055086 (P:nucleobase-containing small molecule metabolic process); GO:00092…	GO:0016791 (F:phosphatase activity)	3D-structure; Hydrolase; Magnesium; Metal-binding; Mitochondrion; Nucleotide metabolism; Nucleotide-binding; Transit peptide		REACT_111217 (Metabolism); REACT_957 (Pyrimidine metabolism); REACT_1698 (Metabolism of nucleotides); REACT_1023 (Pyrimidine catabolism)
Q9DBR1	5'-3' exoribonuclease 2	Mus musculus	IKRKAEDSDSEPEPE	S499	S474	U3J2M3	Uncharacterized protein (Fragment)	IKRKAEDSDSEPEPE	0	0	0	0	1	0	yes	0	19	GO:0016235 (C:aggresome); GO:0005730 (C:nucleolus); GO:0005634 (C:nucleus); GO:0008409 (F:5'-3' exonuclease activity); GO:0004534 (F:5'-3' exoribonuclease activity); GO:0003676 (F:nucleic acid binding); GO:0005515 (F:protein binding); GO:0008270 (F:zinc ion binding); GO:0016049 (P:cell growth); GO:0000738 (P:DNA catabolic process, exonucleolytic); GO:0006310 (P:DNA recombination); GO:0006281 (P:D…	GO:0005634 (C:nucleus); GO:0004534 (F:5'-3' exoribonuclease activity); GO:0003676 (F:nucleic acid binding); GO:0008270 (F:zinc ion binding)	Acetylation; Alternative splicing; Exonuclease; Hydrolase; Metal-binding; mRNA processing; Nuclease; Nucleus; Phosphoprotein; Transcription; Transcription regulation; Transcription termination; Zinc; Zinc-finger		REACT_247926 (Metabolism of proteins); REACT_245534 (Protein folding); REACT_244970 (Association of TriC/CCT with target proteins during biosynthesis); REACT_258900 (Chaperonin-mediated protein folding)
Q9H0D6	5'-3' exoribonuclease 2	Homo sapiens	VRPRRLLYMAIDGVA	Y99	Y75	U3J2M3	Uncharacterized protein (Fragment)	VRPRRLLYMAIDGVA	0	0	0	0	1	0	yes	0	0	GO:0016235 (C:aggresome); GO:0005730 (C:nucleolus); GO:0005634 (C:nucleus); GO:0008409 (F:5'-3' exonuclease activity); GO:0004534 (F:5'-3' exoribonuclease activity); GO:0004518 (F:nuclease activity); GO:0044822 (F:poly(A) RNA binding); GO:0008270 (F:zinc ion binding); GO:0016049 (P:cell growth); GO:0000738 (P:DNA catabolic process, exonucleolytic); GO:0006353 (P:DNA-templated transcription, termi…	GO:0005634 (C:nucleus); GO:0004534 (F:5'-3' exoribonuclease activity); GO:0003676 (F:nucleic acid binding); GO:0008270 (F:zinc ion binding)	Acetylation; Alternative splicing; Exonuclease; Hydrolase; Metal-binding; mRNA processing; Nuclease; Nucleus; Phosphoprotein; Polymorphism; Transcription; Transcription regulation; Transcription termination; Zinc; Zinc-finger		REACT_17015 (Metabolism of proteins); REACT_17004 (Chaperonin-mediated protein folding); REACT_16952 (Protein folding); REACT_16907 (Association of TriC/CCT with target proteins during biosynthesis)
P22557	5-aminolevulinate synthase, erythroid-specific, mitochondrial	Homo sapiens	AGGTRNISGTSKFHV	S230	S254	U3IQV9	Uncharacterized protein (Fragment)	AGGTRNISGTSKFHV	0	0	0	0	1	0	yes	0	0	GO:0005743 (C:mitochondrial inner membrane); GO:0005759 (C:mitochondrial matrix); GO:0005739 (C:mitochondrion); GO:0003870 (F:5-aminolevulinate synthase activity); GO:0050662 (F:coenzyme binding); GO:0016594 (F:glycine binding); GO:0005515 (F:protein binding); GO:0030170 (F:pyridoxal phosphate binding); GO:0006879 (P:cellular iron ion homeostasis); GO:0030218 (P:erythrocyte differentiation); GO:0…	GO:0005759 (C:mitochondrial matrix); GO:0003870 (F:5-aminolevulinate synthase activity); GO:0030170 (F:pyridoxal phosphate binding); GO:0009058 (P:biosynthetic process); GO:0006778 (P:porphyrin-containing compound metabolic process)	Acyltransferase; Alternative splicing; Disease mutation; Heme biosynthesis; Mitochondrion; Pyridoxal phosphate; Transferase; Transit peptide		REACT_111217 (Metabolism); REACT_9465 (Heme biosynthesis); REACT_9431 (Metabolism of porphyrins)
P13196	5-aminolevulinate synthase, nonspecific, mitochondrial	Homo sapiens	TRNISGTSKFHVDLE	S287	S257	U3IQV9	Uncharacterized protein (Fragment)	TRNISGTSKFHVDLE	0	0	0	0	1	0	yes	0	0	GO:0005737 (C:cytoplasm); GO:0005759 (C:mitochondrial matrix); GO:0005739 (C:mitochondrion); GO:0005634 (C:nucleus); GO:0003870 (F:5-aminolevulinate synthase activity); GO:0030170 (F:pyridoxal phosphate binding); GO:0044255 (P:cellular lipid metabolic process); GO:0006783 (P:heme biosynthetic process); GO:0006778 (P:porphyrin-containing compound metabolic process); GO:0006782 (P:protoporphyrinoge…	GO:0005759 (C:mitochondrial matrix); GO:0003870 (F:5-aminolevulinate synthase activity); GO:0030170 (F:pyridoxal phosphate binding); GO:0009058 (P:biosynthetic process); GO:0006778 (P:porphyrin-containing compound metabolic process)	Acyltransferase; Alternative splicing; Heme biosynthesis; Mitochondrion; Pyridoxal phosphate; Transferase; Transit peptide		REACT_111217 (Metabolism); REACT_200751 (Organelle biogenesis and maintenance); REACT_9465 (Heme biosynthesis); REACT_9431 (Metabolism of porphyrins); REACT_200608 (Transcriptional activation of mitochondrial biogenesis); REACT_22279 (Fatty acid, triacylglycerol, and ketone body metabolism); REACT_22258 (Metabolism of lipids and lipoproteins); REACT_19241 (Regulation of lipid metabolism by Peroxi…
Q13131	5'-AMP-activated protein kinase catalytic subunit alpha-1	Homo sapiens	GIFYTPQYLNPSVIS	Y247	Y213	R0JHK5	5'-AMP-activated protein kinase catalytic subunit alpha-1 (Fragment)	GIFYTPQYLNPSVIS	0	0	0	0	1	0	yes	0	0	GO:0031588 (C:AMP-activated protein kinase complex); GO:0016324 (C:apical plasma membrane); GO:0005737 (C:cytoplasm); GO:0005829 (C:cytosol); GO:0005622 (C:intracellular); GO:0005634 (C:nucleus); GO:0050405 (F:[acetyl-CoA carboxylase] kinase activity); GO:0047322 (F:[hydroxymethylglutaryl-CoA reductase (NADPH)] kinase activity); GO:0004679 (F:AMP-activated protein kinase activity); GO:0005524 (F:…	GO:0031588 (C:AMP-activated protein kinase complex); GO:0005737 (C:cytoplasm); GO:0005634 (C:nucleus); GO:0004679 (F:AMP-activated protein kinase activity); GO:0005524 (F:ATP binding); GO:0003682 (F:chromatin binding); GO:0035174 (F:histone serine kinase	Alternative splicing; ATP-binding; Autophagy; Biological rhythms; Cholesterol biosynthesis; Cholesterol metabolism; Chromatin regulator; Cytoplasm; Fatty acid biosynthesis; Fatty acid metabolism; Kinase; Lipid biosynthesis; Lipid metabolism; Magnesium; Me	ATP-binding; Kinase; Nucleotide-binding; Serine/threonine-protein kinase; Transferase	REACT_1195 (Insulin receptor signalling cascade); REACT_21285 (Regulation of AMPK activity via LKB1); REACT_976 (PI3K Cascade); REACT_150359 (Signaling by Type 1 Insulin-like Growth Factor 1 Receptor (IGF1R)); REACT_21387 (Energy dependent regulation of mTOR by LKB1-AMPK); REACT_111102 (Signal Transduction); REACT_150210 (IGF1R signaling cascade); REACT_498 (Signaling by Insulin receptor); REACT_…
Q8BRK8	5'-AMP-activated protein kinase catalytic subunit alpha-2	Mus musculus	EQRSGSSTPQRSCSA	T485	T454	R0JT95	5'-AMP-activated protein kinase catalytic subunit alpha-2 (Fragment)	EQRSGSSTPQRSCSA	0	0	0	0	1	0	yes	0	0	GO:0005829 (C:cytosol); GO:0005634 (C:nucleus); GO:0050405 (F:[acetyl-CoA carboxylase] kinase activity); GO:0047322 (F:[hydroxymethylglutaryl-CoA reductase (NADPH)] kinase activity); GO:0004679 (F:AMP-activated protein kinase activity); GO:0005524 (F:ATP binding); GO:0003682 (F:chromatin binding); GO:0035174 (F:histone serine kinase activity); GO:0046872 (F:metal ion binding); GO:0005515 (F:prote…	GO:0005634 (C:nucleus); GO:0004679 (F:AMP-activated protein kinase activity); GO:0005524 (F:ATP binding); GO:0003682 (F:chromatin binding); GO:0035174 (F:histone serine kinase activity); GO:0042149 (P:cellular response to glucose starvation); GO:0042593 (	ATP-binding; Autophagy; Biological rhythms; Cholesterol biosynthesis; Cholesterol metabolism; Chromatin regulator; Cytoplasm; Fatty acid biosynthesis; Fatty acid metabolism; Kinase; Lipid biosynthesis; Lipid metabolism; Magnesium; Metal-binding; Nucleotid	ATP-binding; Kinase; Nucleotide-binding; Serine/threonine-protein kinase; Transferase	REACT_259732 (Insulin receptor signalling cascade); REACT_224594 (Organelle biogenesis and maintenance); REACT_188215 (IRS-related events triggered by IGF1R); REACT_257725 (Regulation of Rheb GTPase activity by AMPK); REACT_250379 (AMPK inhibits chREBP transcriptional activation activity); REACT_240250 (Signaling by Insulin receptor); REACT_199054 (Translocation of GLUT4 to the plasma membrane); …
Q8BRK8	5'-AMP-activated protein kinase catalytic subunit alpha-2	Mus musculus	FGLSNMMSDGEFLRT	S165	S142	R0JHK5	5'-AMP-activated protein kinase catalytic subunit alpha-1 (Fragment)	FGLSNMMSDGEFLRT	0	0	0	0	1	0	yes	0	1	GO:0005829 (C:cytosol); GO:0005634 (C:nucleus); GO:0050405 (F:[acetyl-CoA carboxylase] kinase activity); GO:0047322 (F:[hydroxymethylglutaryl-CoA reductase (NADPH)] kinase activity); GO:0004679 (F:AMP-activated protein kinase activity); GO:0005524 (F:ATP binding); GO:0003682 (F:chromatin binding); GO:0035174 (F:histone serine kinase activity); GO:0046872 (F:metal ion binding); GO:0005515 (F:prote…	GO:0031588 (C:AMP-activated protein kinase complex); GO:0005737 (C:cytoplasm); GO:0005634 (C:nucleus); GO:0004679 (F:AMP-activated protein kinase activity); GO:0005524 (F:ATP binding); GO:0003682 (F:chromatin binding); GO:0035174 (F:histone serine kinase	ATP-binding; Autophagy; Biological rhythms; Cholesterol biosynthesis; Cholesterol metabolism; Chromatin regulator; Cytoplasm; Fatty acid biosynthesis; Fatty acid metabolism; Kinase; Lipid biosynthesis; Lipid metabolism; Magnesium; Metal-binding; Nucleotid	ATP-binding; Kinase; Nucleotide-binding; Serine/threonine-protein kinase; Transferase	REACT_259732 (Insulin receptor signalling cascade); REACT_224594 (Organelle biogenesis and maintenance); REACT_188215 (IRS-related events triggered by IGF1R); REACT_257725 (Regulation of Rheb GTPase activity by AMPK); REACT_250379 (AMPK inhibits chREBP transcriptional activation activity); REACT_240250 (Signaling by Insulin receptor); REACT_199054 (Translocation of GLUT4 to the plasma membrane); …
Q8BRK8	5'-AMP-activated protein kinase catalytic subunit alpha-2	Mus musculus	TESEVMNSLYSGDPQ	S310	S279	R0JT95	5'-AMP-activated protein kinase catalytic subunit alpha-2 (Fragment)	TESEVMNSLYSGDPQ	0	0	0	0	1	0	yes	0	0	GO:0005829 (C:cytosol); GO:0005634 (C:nucleus); GO:0050405 (F:[acetyl-CoA carboxylase] kinase activity); GO:0047322 (F:[hydroxymethylglutaryl-CoA reductase (NADPH)] kinase activity); GO:0004679 (F:AMP-activated protein kinase activity); GO:0005524 (F:ATP binding); GO:0003682 (F:chromatin binding); GO:0035174 (F:histone serine kinase activity); GO:0046872 (F:metal ion binding); GO:0005515 (F:prote…	GO:0005634 (C:nucleus); GO:0004679 (F:AMP-activated protein kinase activity); GO:0005524 (F:ATP binding); GO:0003682 (F:chromatin binding); GO:0035174 (F:histone serine kinase activity); GO:0042149 (P:cellular response to glucose starvation); GO:0042593 (	ATP-binding; Autophagy; Biological rhythms; Cholesterol biosynthesis; Cholesterol metabolism; Chromatin regulator; Cytoplasm; Fatty acid biosynthesis; Fatty acid metabolism; Kinase; Lipid biosynthesis; Lipid metabolism; Magnesium; Metal-binding; Nucleotid	ATP-binding; Kinase; Nucleotide-binding; Serine/threonine-protein kinase; Transferase	REACT_259732 (Insulin receptor signalling cascade); REACT_224594 (Organelle biogenesis and maintenance); REACT_188215 (IRS-related events triggered by IGF1R); REACT_257725 (Regulation of Rheb GTPase activity by AMPK); REACT_250379 (AMPK inhibits chREBP transcriptional activation activity); REACT_240250 (Signaling by Insulin receptor); REACT_199054 (Translocation of GLUT4 to the plasma membrane); …
Q9Y478	5'-AMP-activated protein kinase subunit beta-1	Homo sapiens	SSSPPGPYHQEPYVC	Y187	Y190	R0JGZ6	5'-AMP-activated protein kinase subunit beta-1 (Fragment)	SSSPPGPYHQEPYVC	0	0	0	0	1	0	yes	0	2	GO:0031588 (C:AMP-activated protein kinase complex); GO:0005829 (C:cytosol); GO:0005634 (C:nucleus); GO:0005515 (F:protein binding); GO:0004672 (F:protein kinase activity); GO:0007050 (P:cell cycle arrest); GO:0006633 (P:fatty acid biosynthetic process); GO:0008286 (P:insulin receptor signaling pathway); GO:0061024 (P:membrane organization); GO:0010628 (P:positive regulation of gene expression); …	GO:0005634 (C:nucleus); GO:0004672 (F:protein kinase activity); GO:0010628 (P:positive regulation of gene expression)	3D-structure; Fatty acid biosynthesis; Fatty acid metabolism; Lipid biosynthesis; Lipid metabolism; Lipoprotein; Myristate; Phosphoprotein;	Kinase; Transferase	REACT_976 (PI3K Cascade); REACT_21387 (Energy dependent regulation of mTOR by LKB1-AMPK); REACT_111102 (Signal Transduction); REACT_498 (Signaling by Insulin receptor); REACT_11123 (Membrane Trafficking); REACT_332 (IRS-mediated signalling); REACT_21393 (Regulation of Rheb GTPase activity by AMPK); REACT_147867 (Translocation of GLUT4 to the plasma membrane); REACT_200751 (Organelle biogenesis an…
Q9Y478	5'-AMP-activated protein kinase subunit beta-1	Homo sapiens	TGGGKEVYLSGSFNN	Y92	Y95	R0JGZ6	5'-AMP-activated protein kinase subunit beta-1 (Fragment)	TGGGKEVYLSGSFNN	0	0	0	0	1	0	yes	0	0	GO:0031588 (C:AMP-activated protein kinase complex); GO:0005829 (C:cytosol); GO:0005634 (C:nucleus); GO:0005515 (F:protein binding); GO:0004672 (F:protein kinase activity); GO:0007050 (P:cell cycle arrest); GO:0006633 (P:fatty acid biosynthetic process); GO:0008286 (P:insulin receptor signaling pathway); GO:0061024 (P:membrane organization); GO:0010628 (P:positive regulation of gene expression); …	GO:0005634 (C:nucleus); GO:0004672 (F:protein kinase activity); GO:0010628 (P:positive regulation of gene expression)	3D-structure; Fatty acid biosynthesis; Fatty acid metabolism; Lipid biosynthesis; Lipid metabolism; Lipoprotein; Myristate; Phosphoprotein;	Kinase; Transferase	REACT_976 (PI3K Cascade); REACT_21387 (Energy dependent regulation of mTOR by LKB1-AMPK); REACT_111102 (Signal Transduction); REACT_498 (Signaling by Insulin receptor); REACT_11123 (Membrane Trafficking); REACT_332 (IRS-mediated signalling); REACT_21393 (Regulation of Rheb GTPase activity by AMPK); REACT_147867 (Translocation of GLUT4 to the plasma membrane); REACT_200751 (Organelle biogenesis an…
O43741	5'-AMP-activated protein kinase subunit beta-2	Homo sapiens	HKIMVGSTDDPSVFS	T40	T44	U3J9I4	Uncharacterized protein	HKIMVGSTDDPSVFS	0	0	0	0	1	1e-178	yes	0	4	GO:0031588 (C:AMP-activated protein kinase complex); GO:0005829 (C:cytosol); GO:0005654 (C:nucleoplasm); GO:0042802 (F:identical protein binding); GO:0005515 (F:protein binding); GO:0006853 (P:carnitine shuttle); GO:0007050 (P:cell cycle arrest); GO:0044255 (P:cellular lipid metabolic process); GO:0006112 (P:energy reserve metabolic process); GO:0006633 (P:fatty acid biosynthetic process); GO:000…		3D-structure; Alternative splicing; Fatty acid biosynthesis; Fatty acid metabolism; Lipid biosynthesis; Lipid metabolism; Phosphoprotein;		REACT_1505 (Integration of energy metabolism); REACT_976 (PI3K Cascade); REACT_11082 (Import of palmitoyl-CoA into the mitochondrial matrix); REACT_111102 (Signal Transduction); REACT_21387 (Energy dependent regulation of mTOR by LKB1-AMPK); REACT_498 (Signaling by Insulin receptor); REACT_11123 (Membrane Trafficking); REACT_332 (IRS-mediated signalling); REACT_21393 (Regulation of Rheb GTPase ac…
Q9UGJ0	5'-AMP-activated protein kinase subunit gamma-2	Homo sapiens	FSRSRKTSGLSSSPS	S157	S119	U3IA78	Uncharacterized protein (Fragment)	FSRSRKTSGLSSSPS	0	0	0	0	1	0	yes	0	2	GO:0031588 (C:AMP-activated protein kinase complex); GO:0005829 (C:cytosol); GO:0005615 (C:extracellular space); GO:0005654 (C:nucleoplasm); GO:0043531 (F:ADP binding); GO:0016208 (F:AMP binding); GO:0005524 (F:ATP binding); GO:0004862 (F:cAMP-dependent protein kinase inhibitor activity); GO:0008603 (F:cAMP-dependent protein kinase regulator activity); GO:0008607 (F:phosphorylase kinase regulator…	GO:0030554 (F:adenyl nucleotide binding)	Alternative splicing; ATP-binding; Cardiomyopathy; CBS domain; Disease mutation; Fatty acid biosynthesis; Fatty acid metabolism; Glycogen storage disease; Lipid biosynthesis; Lipid metabolism; Nucleotide-binding; Phosphoprotein; Polymorphism; Repeat		REACT_1505 (Integration of energy metabolism); REACT_976 (PI3K Cascade); REACT_11082 (Import of palmitoyl-CoA into the mitochondrial matrix); REACT_111102 (Signal Transduction); REACT_21387 (Energy dependent regulation of mTOR by LKB1-AMPK); REACT_498 (Signaling by Insulin receptor); REACT_11123 (Membrane Trafficking); REACT_332 (IRS-mediated signalling); REACT_21393 (Regulation of Rheb GTPase ac…
Q9UGJ0	5'-AMP-activated protein kinase subunit gamma-2	Homo sapiens	KTSGLSSSPSTPTQV	S162	S124	U3IA78	Uncharacterized protein (Fragment)	KTSGLSSSPSTPTQV	0	0	0	0	1	0	yes	0	3	GO:0031588 (C:AMP-activated protein kinase complex); GO:0005829 (C:cytosol); GO:0005615 (C:extracellular space); GO:0005654 (C:nucleoplasm); GO:0043531 (F:ADP binding); GO:0016208 (F:AMP binding); GO:0005524 (F:ATP binding); GO:0004862 (F:cAMP-dependent protein kinase inhibitor activity); GO:0008603 (F:cAMP-dependent protein kinase regulator activity); GO:0008607 (F:phosphorylase kinase regulator…	GO:0030554 (F:adenyl nucleotide binding)	Alternative splicing; ATP-binding; Cardiomyopathy; CBS domain; Disease mutation; Fatty acid biosynthesis; Fatty acid metabolism; Glycogen storage disease; Lipid biosynthesis; Lipid metabolism; Nucleotide-binding; Phosphoprotein; Polymorphism; Repeat		REACT_1505 (Integration of energy metabolism); REACT_976 (PI3K Cascade); REACT_11082 (Import of palmitoyl-CoA into the mitochondrial matrix); REACT_111102 (Signal Transduction); REACT_21387 (Energy dependent regulation of mTOR by LKB1-AMPK); REACT_498 (Signaling by Insulin receptor); REACT_11123 (Membrane Trafficking); REACT_332 (IRS-mediated signalling); REACT_21393 (Regulation of Rheb GTPase ac…
P10809	60 kDa heat shock protein, mitochondrial	Homo sapiens	VLKVGGTSDVEVNEK	S410	S410	R0L1Y3	60 kDa heat shock protein, mitochondrial (Fragment)	VLKVGGTSDVEVNEK	0	0	0	0	1	0	yes	0	1	GO:0009986 (C:cell surface); GO:0005905 (C:coated pit); GO:0030135 (C:coated vesicle); GO:0005737 (C:cytoplasm); GO:0005829 (C:cytosol); GO:0005769 (C:early endosome); GO:0005615 (C:extracellular space); GO:0070062 (C:extracellular vesicular exosome); GO:0046696 (C:lipopolysaccharide receptor complex); GO:0005743 (C:mitochondrial inner membrane); GO:0005759 (C:mitochondrial matrix); GO:0005739 (C…	GO:0009986 (C:cell surface); GO:0005905 (C:coated pit); GO:0030135 (C:coated vesicle); GO:0019907 (C:cyclin-dependent protein kinase activating kinase holoenzyme complex); GO:0005829 (C:cytosol); GO:0005769 (C:early endosome); GO:0005615 (C:extracellular	Acetylation; ATP-binding; Chaperone; Direct protein sequencing; Disease mutation; Hereditary spastic paraplegia; Host-virus interaction; Leukodystrophy; Mitochondrion; Neurodegeneration; Nucleotide-binding; Phosphoprotein; Transit peptide	ATP-binding; Chaperone; Nucleotide-binding; Stress response	REACT_17015 (Metabolism of proteins); REACT_118595 (Mitochondrial protein import)
P99027	60S acidic ribosomal protein P2	Mus musculus	KKEESEESDDDMGFG	S105	S103	U3J062	Uncharacterized protein	KKEESEESDDDMGFG	0	0	0	0	1	7e-40	yes	0	27	GO:0022625 (C:cytosolic large ribosomal subunit); GO:0003735 (F:structural constituent of ribosome); GO:0006414 (P:translational elongation)	GO:0005840 (C:ribosome); GO:0003735 (F:structural constituent of ribosome); GO:0006414 (P:translational elongation)	Acetylation; Direct protein sequencing; Phosphoprotein; Ribonucleoprotein; Ribosomal protein	Ribonucleoprotein; Ribosomal protein	REACT_249044 (Formation of a pool of free 40S subunits); REACT_229570 (Cap-dependent Translation Initiation); REACT_232254 (Eukaryotic Translation Elongation); REACT_198528 (Nonsense Mediated Decay (NMD) enhanced by the Exon Junction Complex (EJC)); REACT_254308 (Translation); REACT_259469 (L13a-mediated translational silencing of Ceruloplasmin expression); REACT_233572 (Gene Expression); REACT_2…
P62906	60S ribosomal protein L10a	Homo sapiens	VKKLAKKYDAFLASE	Y107	Y104	U3IDU6	Ribosomal protein (Fragment)	VKKLAKKYDAFLASE	0	0	0	0	1	3e-134	yes	0	0	GO:0005737 (C:cytoplasm); GO:0005829 (C:cytosol); GO:0022625 (C:cytosolic large ribosomal subunit); GO:0070062 (C:extracellular vesicular exosome); GO:0005730 (C:nucleolus); GO:0005634 (C:nucleus); GO:0044822 (F:poly(A) RNA binding); GO:0003735 (F:structural constituent of ribosome); GO:0009653 (P:anatomical structure morphogenesis); GO:0044267 (P:cellular protein metabolic process); GO:0010467 (…	GO:0015934 (C:large ribosomal subunit); GO:0003723 (F:RNA binding); GO:0003735 (F:structural constituent of ribosome); GO:0006412 (P:translation)	3D-structure; Acetylation; Phosphoprotein; Polymorphism; Ribonucleoprotein; Ribosomal protein	Ribonucleoprotein; Ribosomal protein	REACT_6152 (Influenza Viral RNA Transcription and Replication); REACT_75768 (Nonsense Mediated Decay (NMD) independent of the Exon Junction Complex (EJC)); REACT_75886 (Nonsense-Mediated Decay (NMD)); REACT_2085 (GTP hydrolysis and joining of the 60S ribosomal subunit); REACT_17015 (Metabolism of proteins); REACT_115902 (SRP-dependent cotranslational protein targeting to membrane); REACT_116125 (…
Q9CZM2	60S ribosomal protein L15	Mus musculus	NPDTQWITKPVHKHR	T152	T154	R0JC25	Ribosomal protein L15 (Fragment)	NPDTQWITKPVHKHR	0	0	0	0	1	1e-148	yes	0	1	GO:0022625 (C:cytosolic large ribosomal subunit); GO:0003735 (F:structural constituent of ribosome); GO:0006412 (P:translation)	GO:0022625 (C:cytosolic large ribosomal subunit); GO:0003735 (F:structural constituent of ribosome); GO:0006412 (P:translation)	Phosphoprotein; Ribonucleoprotein; Ribosomal protein	Ribonucleoprotein; Ribosomal protein	REACT_249044 (Formation of a pool of free 40S subunits); REACT_229570 (Cap-dependent Translation Initiation); REACT_232254 (Eukaryotic Translation Elongation); REACT_198528 (Nonsense Mediated Decay (NMD) enhanced by the Exon Junction Complex (EJC)); REACT_254308 (Translation); REACT_259469 (L13a-mediated translational silencing of Ceruloplasmin expression); REACT_233572 (Gene Expression); REACT_2…
P61314	60S ribosomal protein L15	Rattus norvegicus	NQLKFARSLQSVAEE	S97	S99	R0JC25	Ribosomal protein L15 (Fragment)	NQLKFARSLQSVAEE	0	0	0	0	1	1e-148	yes	0	1	GO:0022625 (C:cytosolic large ribosomal subunit); GO:0003735 (F:structural constituent of ribosome); GO:0006412 (P:translation)	GO:0022625 (C:cytosolic large ribosomal subunit); GO:0003735 (F:structural constituent of ribosome); GO:0006412 (P:translation)	Direct protein sequencing; Phosphoprotein; Ribonucleoprotein; Ribosomal protein	Ribonucleoprotein; Ribosomal protein	REACT_258344 (SRP-dependent cotranslational protein targeting to membrane); REACT_241332 (Nonsense-Mediated Decay (NMD)); REACT_214915 (Metabolism of proteins); REACT_242264 (GTP hydrolysis and joining of the 60S ribosomal subunit); REACT_213316 (Translation); REACT_219322 (Eukaryotic Translation Initiation); REACT_259632 (Nonsense Mediated Decay (NMD) independent of the Exon Junction Complex (EJ…
Q02543	60S ribosomal protein L18a	Homo sapiens	QHKPRFTTKRPNTFF	T169	T152	R0KYY1	60S ribosomal protein L18a (Fragment)	QHKPRFTTKRPNTFF	0	0	0	0	1	2e-115	yes	0	1	GO:0005829 (C:cytosol); GO:0022625 (C:cytosolic large ribosomal subunit); GO:0044822 (F:poly(A) RNA binding); GO:0003723 (F:RNA binding); GO:0003735 (F:structural constituent of ribosome); GO:0044267 (P:cellular protein metabolic process); GO:0010467 (P:gene expression); GO:0016071 (P:mRNA metabolic process); GO:0000184 (P:nuclear-transcribed mRNA catabolic process, nonsense-mediated decay); GO:0…	GO:0022625 (C:cytosolic large ribosomal subunit); GO:0003735 (F:structural constituent of ribosome); GO:0006412 (P:translation)	3D-structure; Phosphoprotein; Ribonucleoprotein; Ribosomal protein	Ribonucleoprotein; Ribosomal protein	REACT_6152 (Influenza Viral RNA Transcription and Replication); REACT_75768 (Nonsense Mediated Decay (NMD) independent of the Exon Junction Complex (EJC)); REACT_75886 (Nonsense-Mediated Decay (NMD)); REACT_2085 (GTP hydrolysis and joining of the 60S ribosomal subunit); REACT_17015 (Metabolism of proteins); REACT_115902 (SRP-dependent cotranslational protein targeting to membrane); REACT_116125 (…
P62717	60S ribosomal protein L18a	Mus musculus	RHRARAHSIQIMKVE	S123	S106	R0KYY1	60S ribosomal protein L18a (Fragment)	RHRARAHSIQIMKVE	0	0	0	0	1	1e-114	yes	0	8	GO:0022625 (C:cytosolic large ribosomal subunit); GO:0003735 (F:structural constituent of ribosome); GO:0006412 (P:translation)	GO:0022625 (C:cytosolic large ribosomal subunit); GO:0003735 (F:structural constituent of ribosome); GO:0006412 (P:translation)	Phosphoprotein; Ribonucleoprotein; Ribosomal protein	Ribonucleoprotein; Ribosomal protein	REACT_249044 (Formation of a pool of free 40S subunits); REACT_229570 (Cap-dependent Translation Initiation); REACT_232254 (Eukaryotic Translation Elongation); REACT_198528 (Nonsense Mediated Decay (NMD) enhanced by the Exon Junction Complex (EJC)); REACT_254308 (Translation); REACT_259469 (L13a-mediated translational silencing of Ceruloplasmin expression); REACT_233572 (Gene Expression); REACT_2…
P46778	60S ribosomal protein L21	Homo sapiens	HGKTGRVYNVTQHAV	Y65	Y68	R0L5M5	60S ribosomal protein L21 (Fragment)	HGKTGRVYNVTQHAV	0	0	0	0	1	3e-102	yes	0	1	GO:0005737 (C:cytoplasm); GO:0005829 (C:cytosol); GO:0022625 (C:cytosolic large ribosomal subunit); GO:0005730 (C:nucleolus); GO:0044822 (F:poly(A) RNA binding); GO:0003723 (F:RNA binding); GO:0003735 (F:structural constituent of ribosome); GO:0044267 (P:cellular protein metabolic process); GO:0010467 (P:gene expression); GO:0016071 (P:mRNA metabolic process); GO:0000184 (P:nuclear-transcribed mR…	GO:0005840 (C:ribosome); GO:0003735 (F:structural constituent of ribosome); GO:0006412 (P:translation)	3D-structure; Direct protein sequencing; Disease mutation; Hypotrichosis; Polymorphism; Ribonucleoprotein; Ribosomal protein	Ribonucleoprotein; Ribosomal protein	REACT_6152 (Influenza Viral RNA Transcription and Replication); REACT_75768 (Nonsense Mediated Decay (NMD) independent of the Exon Junction Complex (EJC)); REACT_75886 (Nonsense-Mediated Decay (NMD)); REACT_2085 (GTP hydrolysis and joining of the 60S ribosomal subunit); REACT_17015 (Metabolism of proteins); REACT_115902 (SRP-dependent cotranslational protein targeting to membrane); REACT_116125 (…
P46778	60S ribosomal protein L21	Homo sapiens	REAHFVRTNGKEPEL	T143	T146	R0L5M5	60S ribosomal protein L21 (Fragment)	REAHFVRTNGKDPEL	1	0	1	0	1	3e-102	yes	0	1	GO:0005737 (C:cytoplasm); GO:0005829 (C:cytosol); GO:0022625 (C:cytosolic large ribosomal subunit); GO:0005730 (C:nucleolus); GO:0044822 (F:poly(A) RNA binding); GO:0003723 (F:RNA binding); GO:0003735 (F:structural constituent of ribosome); GO:0044267 (P:cellular protein metabolic process); GO:0010467 (P:gene expression); GO:0016071 (P:mRNA metabolic process); GO:0000184 (P:nuclear-transcribed mR…	GO:0005840 (C:ribosome); GO:0003735 (F:structural constituent of ribosome); GO:0006412 (P:translation)	3D-structure; Direct protein sequencing; Disease mutation; Hypotrichosis; Polymorphism; Ribonucleoprotein; Ribosomal protein	Ribonucleoprotein; Ribosomal protein	REACT_6152 (Influenza Viral RNA Transcription and Replication); REACT_75768 (Nonsense Mediated Decay (NMD) independent of the Exon Junction Complex (EJC)); REACT_75886 (Nonsense-Mediated Decay (NMD)); REACT_2085 (GTP hydrolysis and joining of the 60S ribosomal subunit); REACT_17015 (Metabolism of proteins); REACT_115902 (SRP-dependent cotranslational protein targeting to membrane); REACT_116125 (…
P62829	60S ribosomal protein L23	Homo sapiens	NKGEMKGSAITGPVA	S115	S85	R0JE14	60S ribosomal protein L23 (Fragment)	NKGEMKGSAITGPVA	0	0	0	0	1	1e-74	yes	0	2	GO:0005737 (C:cytoplasm); GO:0005829 (C:cytosol); GO:0022625 (C:cytosolic large ribosomal subunit); GO:0070062 (C:extracellular vesicular exosome); GO:0005730 (C:nucleolus); GO:0005840 (C:ribosome); GO:0044822 (F:poly(A) RNA binding); GO:0005515 (F:protein binding); GO:0003735 (F:structural constituent of ribosome); GO:0044267 (P:cellular protein metabolic process); GO:0010467 (P:gene expression)…	GO:0022625 (C:cytosolic large ribosomal subunit); GO:0005730 (C:nucleolus); GO:0003735 (F:structural constituent of ribosome); GO:0006412 (P:translation)	3D-structure; Phosphoprotein; Ribonucleoprotein; Ribosomal protein	Ribonucleoprotein; Ribosomal protein	REACT_6152 (Influenza Viral RNA Transcription and Replication); REACT_75768 (Nonsense Mediated Decay (NMD) independent of the Exon Junction Complex (EJC)); REACT_75886 (Nonsense-Mediated Decay (NMD)); REACT_2085 (GTP hydrolysis and joining of the 60S ribosomal subunit); REACT_17015 (Metabolism of proteins); REACT_115902 (SRP-dependent cotranslational protein targeting to membrane); REACT_116125 (…
P62829	60S ribosomal protein L23	Homo sapiens	VGDMVMATVKKGKPE	T64	T34	R0JE14	60S ribosomal protein L23 (Fragment)	VGDMVMATVKKGKPE	0	0	0	0	1	1e-74	yes	0	1	GO:0005737 (C:cytoplasm); GO:0005829 (C:cytosol); GO:0022625 (C:cytosolic large ribosomal subunit); GO:0070062 (C:extracellular vesicular exosome); GO:0005730 (C:nucleolus); GO:0005840 (C:ribosome); GO:0044822 (F:poly(A) RNA binding); GO:0005515 (F:protein binding); GO:0003735 (F:structural constituent of ribosome); GO:0044267 (P:cellular protein metabolic process); GO:0010467 (P:gene expression)…	GO:0022625 (C:cytosolic large ribosomal subunit); GO:0005730 (C:nucleolus); GO:0003735 (F:structural constituent of ribosome); GO:0006412 (P:translation)	3D-structure; Phosphoprotein; Ribonucleoprotein; Ribosomal protein	Ribonucleoprotein; Ribosomal protein	REACT_6152 (Influenza Viral RNA Transcription and Replication); REACT_75768 (Nonsense Mediated Decay (NMD) independent of the Exon Junction Complex (EJC)); REACT_75886 (Nonsense-Mediated Decay (NMD)); REACT_2085 (GTP hydrolysis and joining of the 60S ribosomal subunit); REACT_17015 (Metabolism of proteins); REACT_115902 (SRP-dependent cotranslational protein targeting to membrane); REACT_116125 (…
P49207	60S ribosomal protein L34	Homo sapiens	VLMRLSKTKKHVSRA	T70	T15	R0JUF0	60S ribosomal protein L34 (Fragment)	VLMRLSKTKKHVSRA	0	0	0	0	1	2e-36	yes	0	0	GO:0005737 (C:cytoplasm); GO:0005829 (C:cytosol); GO:0022625 (C:cytosolic large ribosomal subunit); GO:0070062 (C:extracellular vesicular exosome); GO:0005730 (C:nucleolus); GO:0003723 (F:RNA binding); GO:0003735 (F:structural constituent of ribosome); GO:0044267 (P:cellular protein metabolic process); GO:0010467 (P:gene expression); GO:0016071 (P:mRNA metabolic process); GO:0000184 (P:nuclear-tr…	GO:0022625 (C:cytosolic large ribosomal subunit); GO:0003735 (F:structural constituent of ribosome); GO:0006412 (P:translation)	3D-structure; Acetylation; Direct protein sequencing; Phosphoprotein; Ribonucleoprotein; Ribosomal protein	Ribonucleoprotein; Ribosomal protein	REACT_6152 (Influenza Viral RNA Transcription and Replication); REACT_75768 (Nonsense Mediated Decay (NMD) independent of the Exon Junction Complex (EJC)); REACT_75886 (Nonsense-Mediated Decay (NMD)); REACT_2085 (GTP hydrolysis and joining of the 60S ribosomal subunit); REACT_17015 (Metabolism of proteins); REACT_115902 (SRP-dependent cotranslational protein targeting to membrane); REACT_116125 (…
P42766	60S ribosomal protein L35	Homo sapiens	KFYKGKKYKPLDLRP	Y78	Y31	R0L8K3	60S ribosomal protein L35 (Fragment)	KFYKGKKYKPLDLRP	0	0	0	0	1	4e-47	yes	0	2	GO:0005737 (C:cytoplasm); GO:0005829 (C:cytosol); GO:0022625 (C:cytosolic large ribosomal subunit); GO:0005730 (C:nucleolus); GO:0003729 (F:mRNA binding); GO:0044822 (F:poly(A) RNA binding); GO:0003735 (F:structural constituent of ribosome); GO:0044267 (P:cellular protein metabolic process); GO:0010467 (P:gene expression); GO:0016071 (P:mRNA metabolic process); GO:0000184 (P:nuclear-transcribed m…	GO:0022625 (C:cytosolic large ribosomal subunit); GO:0003735 (F:structural constituent of ribosome); GO:0006412 (P:translation)	3D-structure; Acetylation; Direct protein sequencing; Ribonucleoprotein; Ribosomal protein	Ribonucleoprotein; Ribosomal protein	REACT_6152 (Influenza Viral RNA Transcription and Replication); REACT_75768 (Nonsense Mediated Decay (NMD) independent of the Exon Junction Complex (EJC)); REACT_75886 (Nonsense-Mediated Decay (NMD)); REACT_2085 (GTP hydrolysis and joining of the 60S ribosomal subunit); REACT_17015 (Metabolism of proteins); REACT_115902 (SRP-dependent cotranslational protein targeting to membrane); REACT_116125 (…
P42766	60S ribosomal protein L35	Homo sapiens	VLTVINQTQKENLRK	T64	T17	R0L8K3	60S ribosomal protein L35 (Fragment)	VLTVINQTQKENLRK	0	0	0	0	1	4e-47	yes	0	1	GO:0005737 (C:cytoplasm); GO:0005829 (C:cytosol); GO:0022625 (C:cytosolic large ribosomal subunit); GO:0005730 (C:nucleolus); GO:0003729 (F:mRNA binding); GO:0044822 (F:poly(A) RNA binding); GO:0003735 (F:structural constituent of ribosome); GO:0044267 (P:cellular protein metabolic process); GO:0010467 (P:gene expression); GO:0016071 (P:mRNA metabolic process); GO:0000184 (P:nuclear-transcribed m…	GO:0022625 (C:cytosolic large ribosomal subunit); GO:0003735 (F:structural constituent of ribosome); GO:0006412 (P:translation)	3D-structure; Acetylation; Direct protein sequencing; Ribonucleoprotein; Ribosomal protein	Ribonucleoprotein; Ribosomal protein	REACT_6152 (Influenza Viral RNA Transcription and Replication); REACT_75768 (Nonsense Mediated Decay (NMD) independent of the Exon Junction Complex (EJC)); REACT_75886 (Nonsense-Mediated Decay (NMD)); REACT_2085 (GTP hydrolysis and joining of the 60S ribosomal subunit); REACT_17015 (Metabolism of proteins); REACT_115902 (SRP-dependent cotranslational protein targeting to membrane); REACT_116125 (…
Q9Y3U8	60S ribosomal protein L36	Homo sapiens	FIKKRVGTHIRAKRK	T79	T79	U3IU44	60S ribosomal protein L36	FIKKRVGTHIRAKRK	0	0	0	0	1	1e-39	yes	0	1	GO:0005737 (C:cytoplasm); GO:0005829 (C:cytosol); GO:0022625 (C:cytosolic large ribosomal subunit); GO:0005730 (C:nucleolus); GO:0044822 (F:poly(A) RNA binding); GO:0003735 (F:structural constituent of ribosome); GO:0044267 (P:cellular protein metabolic process); GO:0010467 (P:gene expression); GO:0016071 (P:mRNA metabolic process); GO:0000184 (P:nuclear-transcribed mRNA catabolic process, nonsen…	GO:0005840 (C:ribosome); GO:0003735 (F:structural constituent of ribosome); GO:0006412 (P:translation)	3D-structure; Acetylation; Direct protein sequencing; Polymorphism; Ribonucleoprotein; Ribosomal protein	Ribonucleoprotein; Ribosomal protein	REACT_6152 (Influenza Viral RNA Transcription and Replication); REACT_75768 (Nonsense Mediated Decay (NMD) independent of the Exon Junction Complex (EJC)); REACT_75886 (Nonsense-Mediated Decay (NMD)); REACT_2085 (GTP hydrolysis and joining of the 60S ribosomal subunit); REACT_17015 (Metabolism of proteins); REACT_115902 (SRP-dependent cotranslational protein targeting to membrane); REACT_116125 (…
Q9Y3U8	60S ribosomal protein L36	Homo sapiens	KRKREELSNVLAAMR	S91	S91	U3IU44	60S ribosomal protein L36	KRKREELSNVLAAMR	0	0	0	0	1	1e-39	yes	0	1	GO:0005737 (C:cytoplasm); GO:0005829 (C:cytosol); GO:0022625 (C:cytosolic large ribosomal subunit); GO:0005730 (C:nucleolus); GO:0044822 (F:poly(A) RNA binding); GO:0003735 (F:structural constituent of ribosome); GO:0044267 (P:cellular protein metabolic process); GO:0010467 (P:gene expression); GO:0016071 (P:mRNA metabolic process); GO:0000184 (P:nuclear-transcribed mRNA catabolic process, nonsen…	GO:0005840 (C:ribosome); GO:0003735 (F:structural constituent of ribosome); GO:0006412 (P:translation)	3D-structure; Acetylation; Direct protein sequencing; Polymorphism; Ribonucleoprotein; Ribosomal protein	Ribonucleoprotein; Ribosomal protein	REACT_6152 (Influenza Viral RNA Transcription and Replication); REACT_75768 (Nonsense Mediated Decay (NMD) independent of the Exon Junction Complex (EJC)); REACT_75886 (Nonsense-Mediated Decay (NMD)); REACT_2085 (GTP hydrolysis and joining of the 60S ribosomal subunit); REACT_17015 (Metabolism of proteins); REACT_115902 (SRP-dependent cotranslational protein targeting to membrane); REACT_116125 (…
Q9D823	60S ribosomal protein L37	Mus musculus	AKAKRRNTTGTGRMR	T58	T58	U3IZW6	Ribosomal protein L37 (Fragment)	AKAKRRNTTGTGRMR	0	0	0	0	1	1e-55	yes	0	0	GO:0022625 (C:cytosolic large ribosomal subunit); GO:0046872 (F:metal ion binding); GO:0019843 (F:rRNA binding); GO:0003735 (F:structural constituent of ribosome); GO:0006412 (P:translation)	GO:0005840 (C:ribosome); GO:0046872 (F:metal ion binding); GO:0019843 (F:rRNA binding); GO:0003735 (F:structural constituent of ribosome); GO:0006412 (P:translation)	Acetylation; Metal-binding; Phosphoprotein; Ribonucleoprotein; Ribosomal protein; RNA-binding; rRNA-binding; Zinc; Zinc-finger	Metal-binding; Ribonucleoprotein; Ribosomal protein; RNA-binding; rRNA-binding; Zinc	REACT_249044 (Formation of a pool of free 40S subunits); REACT_229570 (Cap-dependent Translation Initiation); REACT_232254 (Eukaryotic Translation Elongation); REACT_198528 (Nonsense Mediated Decay (NMD) enhanced by the Exon Junction Complex (EJC)); REACT_254308 (Translation); REACT_259469 (L13a-mediated translational silencing of Ceruloplasmin expression); REACT_233572 (Gene Expression); REACT_2…
Q02878	60S ribosomal protein L6	Homo sapiens	GTILIILTGRHRGKR	T154	T143	U3J840	60S ribosomal protein L6 (Fragment)	GTVLILLTGRHRGKR	2	0	1	0	1	2e-149	yes	0	0	GO:0005829 (C:cytosol); GO:0022625 (C:cytosolic large ribosomal subunit); GO:0005634 (C:nucleus); GO:0003677 (F:DNA binding); GO:0044822 (F:poly(A) RNA binding); GO:0003723 (F:RNA binding); GO:0003735 (F:structural constituent of ribosome); GO:0044267 (P:cellular protein metabolic process); GO:0010467 (P:gene expression); GO:0016071 (P:mRNA metabolic process); GO:0000184 (P:nuclear-transcribed mR…	GO:0005840 (C:ribosome); GO:0003735 (F:structural constituent of ribosome); GO:0006412 (P:translation)	3D-structure; Acetylation; Direct protein sequencing; Phosphoprotein; Polymorphism; Ribonucleoprotein; Ribosomal protein	Ribonucleoprotein; Ribosomal protein	REACT_6152 (Influenza Viral RNA Transcription and Replication); REACT_75768 (Nonsense Mediated Decay (NMD) independent of the Exon Junction Complex (EJC)); REACT_75886 (Nonsense-Mediated Decay (NMD)); REACT_2085 (GTP hydrolysis and joining of the 60S ribosomal subunit); REACT_17015 (Metabolism of proteins); REACT_115902 (SRP-dependent cotranslational protein targeting to membrane); REACT_116125 (…
Q02878	60S ribosomal protein L6	Homo sapiens	PKHLTDAYFKKKKLR	Y216	Y205	U3J840	60S ribosomal protein L6 (Fragment)	PKHLTDTYFKKKRLR	2	0	1	1	1	2e-149	yes	0	0	GO:0005829 (C:cytosol); GO:0022625 (C:cytosolic large ribosomal subunit); GO:0005634 (C:nucleus); GO:0003677 (F:DNA binding); GO:0044822 (F:poly(A) RNA binding); GO:0003723 (F:RNA binding); GO:0003735 (F:structural constituent of ribosome); GO:0044267 (P:cellular protein metabolic process); GO:0010467 (P:gene expression); GO:0016071 (P:mRNA metabolic process); GO:0000184 (P:nuclear-transcribed mR…	GO:0005840 (C:ribosome); GO:0003735 (F:structural constituent of ribosome); GO:0006412 (P:translation)	3D-structure; Acetylation; Direct protein sequencing; Phosphoprotein; Polymorphism; Ribonucleoprotein; Ribosomal protein	Ribonucleoprotein; Ribosomal protein	REACT_6152 (Influenza Viral RNA Transcription and Replication); REACT_75768 (Nonsense Mediated Decay (NMD) independent of the Exon Junction Complex (EJC)); REACT_75886 (Nonsense-Mediated Decay (NMD)); REACT_2085 (GTP hydrolysis and joining of the 60S ribosomal subunit); REACT_17015 (Metabolism of proteins); REACT_115902 (SRP-dependent cotranslational protein targeting to membrane); REACT_116125 (…
P16118	6-phosphofructo-2-kinase/fructose-2,6-bisphosphatase 1	Homo sapiens	HVAVFDATNTTRERR	T133	T100	U3J7Y5	Uncharacterized protein (Fragment)	HVAVFDATNTTRERR	0	0	0	0	1	0	yes	0	1	GO:0043540 (C:6-phosphofructo-2-kinase/fructose-2,6-biphosphatase 1 complex); GO:0005829 (C:cytosol); GO:0003873 (F:6-phosphofructo-2-kinase activity); GO:0005524 (F:ATP binding); GO:0004331 (F:fructose-2,6-bisphosphate 2-phosphatase activity); GO:0070095 (F:fructose-6-phosphate binding); GO:0005515 (F:protein binding); GO:0005975 (P:carbohydrate metabolic process); GO:0016311 (P:dephosphorylatio…	GO:0003873 (F:6-phosphofructo-2-kinase activity); GO:0005524 (F:ATP binding); GO:0004331 (F:fructose-2,6-bisphosphate 2-phosphatase activity); GO:0006003 (P:fructose 2,6-bisphosphate metabolic process); GO:0006000 (P:fructose metabolic process)	3D-structure; Acetylation; Alternative splicing; ATP-binding; Hydrolase; Kinase; Multifunctional enzyme; Nucleotide-binding; Phosphoprotein; Transferase		REACT_111217 (Metabolism); REACT_1505 (Integration of energy metabolism); REACT_723 (Glucose metabolism); REACT_200783 (Myoclonic epilepsy of Lafora); REACT_1525 (PKA-mediated phosphorylation of key metabolic factors); REACT_1520 (Gluconeogenesis); REACT_116125 (Disease); REACT_474 (Metabolism of carbohydrates); REACT_705 (PP2A-mediated dephosphorylation of key metabolic factors); REACT_1383 (Gly…
O60825	6-phosphofructo-2-kinase/fructose-2,6-bisphosphatase 2	Homo sapiens	RDQEKYLYRYPGGES	Y358	Y288	U3J8E9	Uncharacterized protein (Fragment)	RDQEKYLYRYPGGES	0	0	0	0	1	0	yes	0	1	GO:0005829 (C:cytosol); GO:0003873 (F:6-phosphofructo-2-kinase activity); GO:0005524 (F:ATP binding); GO:0004331 (F:fructose-2,6-bisphosphate 2-phosphatase activity); GO:0005515 (F:protein binding); GO:0019901 (F:protein kinase binding); GO:0005975 (P:carbohydrate metabolic process); GO:0046835 (P:carbohydrate phosphorylation); GO:0006003 (P:fructose 2,6-bisphosphate metabolic process); GO:000600…	GO:0003873 (F:6-phosphofructo-2-kinase activity); GO:0005524 (F:ATP binding); GO:0004331 (F:fructose-2,6-bisphosphate 2-phosphatase activity); GO:0006003 (P:fructose 2,6-bisphosphate metabolic process); GO:0006000 (P:fructose metabolic process)	Acetylation; Alternative splicing; ATP-binding; Hydrolase; Kinase; Multifunctional enzyme; Nucleotide-binding; Phosphoprotein; Transferase		REACT_111217 (Metabolism); REACT_723 (Glucose metabolism); REACT_116125 (Disease); REACT_200783 (Myoclonic epilepsy of Lafora); REACT_474 (Metabolism of carbohydrates); REACT_1383 (Glycolysis); REACT_200833 (Glycogen storage diseases)
O60825	6-phosphofructo-2-kinase/fructose-2,6-bisphosphatase 2	Homo sapiens	RYPGGESYQDLVQRL	Y366	Y296	U3J8E9	Uncharacterized protein (Fragment)	RYPGGESYQDLVQRL	0	0	0	0	1	0	yes	0	1	GO:0005829 (C:cytosol); GO:0003873 (F:6-phosphofructo-2-kinase activity); GO:0005524 (F:ATP binding); GO:0004331 (F:fructose-2,6-bisphosphate 2-phosphatase activity); GO:0005515 (F:protein binding); GO:0019901 (F:protein kinase binding); GO:0005975 (P:carbohydrate metabolic process); GO:0046835 (P:carbohydrate phosphorylation); GO:0006003 (P:fructose 2,6-bisphosphate metabolic process); GO:000600…	GO:0003873 (F:6-phosphofructo-2-kinase activity); GO:0005524 (F:ATP binding); GO:0004331 (F:fructose-2,6-bisphosphate 2-phosphatase activity); GO:0006003 (P:fructose 2,6-bisphosphate metabolic process); GO:0006000 (P:fructose metabolic process)	Acetylation; Alternative splicing; ATP-binding; Hydrolase; Kinase; Multifunctional enzyme; Nucleotide-binding; Phosphoprotein; Transferase		REACT_111217 (Metabolism); REACT_723 (Glucose metabolism); REACT_116125 (Disease); REACT_200783 (Myoclonic epilepsy of Lafora); REACT_474 (Metabolism of carbohydrates); REACT_1383 (Glycolysis); REACT_200833 (Glycogen storage diseases)
Q16875	6-phosphofructo-2-kinase/fructose-2,6-bisphosphatase 3	Homo sapiens	LMRRNSVTPLASPEP	T463	T464	U3I9X0	Uncharacterized protein	LMRRNSVTPLASPEP	0	0	0	0	1	0	yes	0	3	GO:0005829 (C:cytosol); GO:0005634 (C:nucleus); GO:0003873 (F:6-phosphofructo-2-kinase activity); GO:0005524 (F:ATP binding); GO:0004331 (F:fructose-2,6-bisphosphate 2-phosphatase activity); GO:0005975 (P:carbohydrate metabolic process); GO:0046835 (P:carbohydrate phosphorylation); GO:0006003 (P:fructose 2,6-bisphosphate metabolic process); GO:0006000 (P:fructose metabolic process); GO:0006006 (P…	GO:0003873 (F:6-phosphofructo-2-kinase activity); GO:0005524 (F:ATP binding); GO:0004331 (F:fructose-2,6-bisphosphate 2-phosphatase activity); GO:0006003 (P:fructose 2,6-bisphosphate metabolic process); GO:0006000 (P:fructose metabolic process)	3D-structure; Alternative splicing; ATP-binding; Hydrolase; Kinase; Multifunctional enzyme; Nucleotide-binding; Phosphoprotein; Transferase		REACT_111217 (Metabolism); REACT_723 (Glucose metabolism); REACT_116125 (Disease); REACT_200783 (Myoclonic epilepsy of Lafora); REACT_474 (Metabolism of carbohydrates); REACT_1383 (Glycolysis); REACT_200833 (Glycogen storage diseases)
Q16875	6-phosphofructo-2-kinase/fructose-2,6-bisphosphatase 3	Homo sapiens	NSVTPLASPEPTKKP	S467	S468	U3I9X0	Uncharacterized protein	NSVTPLASPEPTKKP	0	0	0	0	1	0	yes	0	8	GO:0005829 (C:cytosol); GO:0005634 (C:nucleus); GO:0003873 (F:6-phosphofructo-2-kinase activity); GO:0005524 (F:ATP binding); GO:0004331 (F:fructose-2,6-bisphosphate 2-phosphatase activity); GO:0005975 (P:carbohydrate metabolic process); GO:0046835 (P:carbohydrate phosphorylation); GO:0006003 (P:fructose 2,6-bisphosphate metabolic process); GO:0006000 (P:fructose metabolic process); GO:0006006 (P…	GO:0003873 (F:6-phosphofructo-2-kinase activity); GO:0005524 (F:ATP binding); GO:0004331 (F:fructose-2,6-bisphosphate 2-phosphatase activity); GO:0006003 (P:fructose 2,6-bisphosphate metabolic process); GO:0006000 (P:fructose metabolic process)	3D-structure; Alternative splicing; ATP-binding; Hydrolase; Kinase; Multifunctional enzyme; Nucleotide-binding; Phosphoprotein; Transferase		REACT_111217 (Metabolism); REACT_723 (Glucose metabolism); REACT_116125 (Disease); REACT_200783 (Myoclonic epilepsy of Lafora); REACT_474 (Metabolism of carbohydrates); REACT_1383 (Glycolysis); REACT_200833 (Glycogen storage diseases)
Q9DCD0	6-phosphogluconate dehydrogenase, decarboxylating	Mus musculus	LFVGSGVSGGEEGAR	S129	S112	U3IFH4	6-phosphogluconate dehydrogenase, decarboxylating (Fragment)	LFVGSGVSGGEEGAR	0	0	0	0	1	0	yes	0	2	GO:0005737 (C:cytoplasm); GO:0050661 (F:NADP binding); GO:0004616 (F:phosphogluconate dehydrogenase (decarboxylating) activity); GO:0019521 (P:D-gluconate metabolic process); GO:0019322 (P:pentose biosynthetic process); GO:0006098 (P:pentose-phosphate shunt); GO:0009051 (P:pentose-phosphate shunt, oxidative branch)	GO:0050661 (F:NADP binding); GO:0004616 (F:phosphogluconate dehydrogenase (decarboxylating) activity); GO:0006098 (P:pentose-phosphate shunt)	Acetylation; Cytoplasm; Gluconate utilization; NADP; Oxidoreductase; Pentose shunt; Phosphoprotein;	NADP; Oxidoreductase; Pentose shunt	REACT_203841 (Myoclonic epilepsy of Lafora); REACT_203949 (Glycogen storage diseases); REACT_246505 (Pentose phosphate pathway (hexose monophosphate shunt)); REACT_188937 (Metabolism); REACT_189085 (Disease); REACT_248571 (Metabolism of carbohydrates)
O95336	6-phosphogluconolactonase	Homo sapiens	RTVIFVATGEGKAAV	T204	T72	U3IWG3	Uncharacterized protein (Fragment)	RTVVFVATGGGKAAV	2	1	2	1	1	8e-49	yes	0	1	GO:0005829 (C:cytosol); GO:0070062 (C:extracellular vesicular exosome); GO:0017057 (F:6-phosphogluconolactonase activity); GO:0048029 (F:monosaccharide binding); GO:0005975 (P:carbohydrate metabolic process); GO:0006098 (P:pentose-phosphate shunt); GO:0009051 (P:pentose-phosphate shunt, oxidative branch); GO:0044281 (P:small molecule metabolic process)	GO:0005975 (P:carbohydrate metabolic process)	Acetylation; Cytoplasm; Direct protein sequencing; Hydrolase;		REACT_111217 (Metabolism); REACT_1859 (Pentose phosphate pathway (hexose monophosphate shunt)); REACT_116125 (Disease); REACT_200783 (Myoclonic epilepsy of Lafora); REACT_474 (Metabolism of carbohydrates); REACT_200833 (Glycogen storage diseases)
Q03393	6-pyruvoyl tetrahydrobiopterin synthase	Homo sapiens	VLPVGVLYKVKVYET	Y128	Y128	U3IH14	Uncharacterized protein (Fragment)	LLPMGTLYKVKVYET	3	1	2	1	1	1e-69	yes	0	2	GO:0005737 (C:cytoplasm); GO:0005829 (C:cytosol); GO:0005739 (C:mitochondrion); GO:0003874 (F:6-pyruvoyltetrahydropterin synthase activity); GO:0042802 (F:identical protein binding); GO:0046872 (F:metal ion binding); GO:0006520 (P:cellular amino acid metabolic process); GO:0007417 (P:central nervous system development); GO:0046209 (P:nitric oxide metabolic process); GO:0050999 (P:regulation of ni…	GO:0003874 (F:6-pyruvoyltetrahydropterin synthase activity); GO:0006729 (P:tetrahydrobiopterin biosynthetic process)	3D-structure; Disease mutation; Lyase; Metal-binding; Phenylketonuria; Phosphoprotein; Tetrahydrobiopterin biosynthesis; Zinc		REACT_111217 (Metabolism); REACT_111176 (Tetrahydrobiopterin (BH4) synthesis, recycling, salvage and regulation); REACT_12389 (eNOS activation and regulation); REACT_12508 (Metabolism of nitric oxide)
Q9NRR6	72 kDa inositol polyphosphate 5-phosphatase	Homo sapiens	KFDIGKDTYDSTSKQ	T542	S492	R0LFE2	72 kDa inositol polyphosphate 5-phosphatase (Fragment)	KFDIGKDSYDTTSKQ	2	0	2	0	1	0	yes	0	0	GO:0005930 (C:axoneme); GO:0005856 (C:cytoskeleton); GO:0005829 (C:cytosol); GO:0032580 (C:Golgi cisterna membrane); GO:0004445 (F:inositol-polyphosphate 5-phosphatase activity); GO:0004439 (F:phosphatidylinositol-4,5-bisphosphate 5-phosphatase activity); GO:0046855 (P:inositol phosphate dephosphorylation); GO:0006661 (P:phosphatidylinositol biosynthetic process); GO:0046856 (P:phosphatidylinosit…	GO:0005930 (C:axoneme); GO:0000139 (C:Golgi membrane); GO:0004439 (F:phosphatidylinositol-4,5-bisphosphate 5-phosphatase activity); GO:0046855 (P:inositol phosphate dephosphorylation); GO:0046856 (P:phosphatidylinositol dephosphorylation)	3D-structure; Alternative splicing; Cell projection; Ciliopathy; Cilium; Cytoplasm; Cytoskeleton; Disease mutation; Golgi apparatus; Hydrolase; Joubert syndrome; Lipid metabolism; Membrane; Mental retardation; Obesity; Phosphoprotein; Polymorphism; Repeat		REACT_111217 (Metabolism); REACT_120836 (Synthesis of PIPs at the Golgi membrane); REACT_22258 (Metabolism of lipids and lipoproteins); REACT_121175 (PI Metabolism); REACT_120870 (Phospholipid metabolism)
Q9NRR6	72 kDa inositol polyphosphate 5-phosphatase	Homo sapiens	LPRNVPDTNPYRSSA	T455	T405	R0LFE2	72 kDa inositol polyphosphate 5-phosphatase (Fragment)	LPKNVPDTNPYRSSS	2	1	0	0	1	0	yes	0	0	GO:0005930 (C:axoneme); GO:0005856 (C:cytoskeleton); GO:0005829 (C:cytosol); GO:0032580 (C:Golgi cisterna membrane); GO:0004445 (F:inositol-polyphosphate 5-phosphatase activity); GO:0004439 (F:phosphatidylinositol-4,5-bisphosphate 5-phosphatase activity); GO:0046855 (P:inositol phosphate dephosphorylation); GO:0006661 (P:phosphatidylinositol biosynthetic process); GO:0046856 (P:phosphatidylinosit…	GO:0005930 (C:axoneme); GO:0000139 (C:Golgi membrane); GO:0004439 (F:phosphatidylinositol-4,5-bisphosphate 5-phosphatase activity); GO:0046855 (P:inositol phosphate dephosphorylation); GO:0046856 (P:phosphatidylinositol dephosphorylation)	3D-structure; Alternative splicing; Cell projection; Ciliopathy; Cilium; Cytoplasm; Cytoskeleton; Disease mutation; Golgi apparatus; Hydrolase; Joubert syndrome; Lipid metabolism; Membrane; Mental retardation; Obesity; Phosphoprotein; Polymorphism; Repeat		REACT_111217 (Metabolism); REACT_120836 (Synthesis of PIPs at the Golgi membrane); REACT_22258 (Metabolism of lipids and lipoproteins); REACT_121175 (PI Metabolism); REACT_120870 (Phospholipid metabolism)
P11021	78 kDa glucose-regulated protein	Homo sapiens	TVVPTKKSQIFSTAS	S448	S406	U3I640	Uncharacterized protein (Fragment)	TVVPTKKSQIFSTAS	0	0	0	0	1	0	yes	0	1	GO:0009986 (C:cell surface); GO:0005783 (C:endoplasmic reticulum); GO:0034663 (C:endoplasmic reticulum chaperone complex); GO:0005788 (C:endoplasmic reticulum lumen); GO:0005789 (C:endoplasmic reticulum membrane); GO:0005793 (C:endoplasmic reticulum-Golgi intermediate compartment); GO:0070062 (C:extracellular vesicular exosome); GO:0030176 (C:integral component of endoplasmic reticulum membrane);…	GO:0005524 (F:ATP binding)	3D-structure; Acetylation; ATP-binding; Cytoplasm; Direct protein sequencing; Endoplasmic reticulum; Methylation; Nitration; Nucleotide-binding; Phosphoprotein; Polymorphism; Signal	ATP-binding; Nucleotide-binding	REACT_18277 (PERK regulates gene expression); REACT_75795 (Antigen Presentation: Folding, assembly and peptide loading of class I MHC); REACT_75774 (Adaptive Immune System); REACT_17015 (Metabolism of proteins); REACT_18348 (ATF6-alpha activates chaperones); REACT_798 (Platelet activation, signaling and aggregation); REACT_604 (Hemostasis); REACT_18368 (IRE1alpha activates chaperones); REACT_7582…
P20029	78 kDa glucose-regulated protein	Mus musculus	VLTKMKETAEAYLGK	T157	T114	U3I640	Uncharacterized protein (Fragment)	VLTKMKETAEAYLGK	0	0	0	0	1	0	yes	0	1	GO:0009986 (C:cell surface); GO:0008180 (C:COP9 signalosome); GO:0005783 (C:endoplasmic reticulum); GO:0034663 (C:endoplasmic reticulum chaperone complex); GO:0005788 (C:endoplasmic reticulum lumen); GO:0005789 (C:endoplasmic reticulum membrane); GO:0005793 (C:endoplasmic reticulum-Golgi intermediate compartment); GO:0005576 (C:extracellular region); GO:0030176 (C:integral component of endoplasmi…	GO:0005524 (F:ATP binding)	Acetylation; ATP-binding; Cytoplasm; Direct protein sequencing; Endoplasmic reticulum; Methylation; Nitration; Nucleotide-binding; Phosphoprotein; Signal	ATP-binding; Nucleotide-binding	REACT_239697 (Unfolded Protein Response (UPR)); REACT_231897 (ATF6-alpha activates chaperones); REACT_32838 (ATF6-alpha activates chaperone genes); REACT_224553 (Hemostasis); REACT_247926 (Metabolism of proteins); REACT_230203 (Platelet degranulation ); REACT_206166 (Response to elevated platelet cytosolic Ca2+); REACT_224879 (Platelet activation, signaling and aggregation)
Q9UNU6	7-alpha-hydroxycholest-4-en-3-one 12-alpha-hydroxylase	Homo sapiens	LDSVVEETLRLRAAP	T347	T359	U3HYP3	Uncharacterized protein	LDSALEETLRLVAAP	3	1	3	2	1	0	yes	0	0	GO:0005783 (C:endoplasmic reticulum); GO:0005789 (C:endoplasmic reticulum membrane); GO:0016021 (C:integral component of membrane); GO:0033778 (F:7alpha-hydroxycholest-4-en-3-one 12alpha-hydroxylase activity); GO:0020037 (F:heme binding); GO:0005506 (F:iron ion binding); GO:0019825 (F:oxygen binding); GO:0008397 (F:sterol 12-alpha-hydroxylase activity); GO:0006699 (P:bile acid biosynthetic proces…	GO:0005789 (C:endoplasmic reticulum membrane); GO:0020037 (F:heme binding); GO:0005506 (F:iron ion binding); GO:0004497 (F:monooxygenase activity); GO:0016705 (F:oxidoreductase activity, acting on paired donors, with incorporation or reduction of molecula	Endoplasmic reticulum; Heme; Iron; Membrane; Metal-binding; Microsome; Monooxygenase; NADP; Oxidoreductase; Polymorphism; Transmembrane; Transmembrane helix	Endoplasmic reticulum; Heme; Iron; Membrane; Metal-binding	REACT_11193 (Metabolism of vitamins and cofactors); REACT_11054 (Synthesis of bile acids and bile salts); REACT_169280 (Defective AMN causes hereditary megaloblastic anemia 1); REACT_11041 (Synthesis of bile acids and bile salts via 7alpha-hydroxycholesterol); REACT_13433 (Biological oxidations); REACT_169439 (Defective MTRR causes methylmalonic aciduria and homocystinuria type cblE); REACT_13645…
Q9UNU6	7-alpha-hydroxycholest-4-en-3-one 12-alpha-hydroxylase	Homo sapiens	TVQLGGQYFTFVMDP	Y76	Y76	U3HYP3	Uncharacterized protein	TVLIGGHYFTFVMDP	3	1	2	1	1	0	yes	0	1	GO:0005783 (C:endoplasmic reticulum); GO:0005789 (C:endoplasmic reticulum membrane); GO:0016021 (C:integral component of membrane); GO:0033778 (F:7alpha-hydroxycholest-4-en-3-one 12alpha-hydroxylase activity); GO:0020037 (F:heme binding); GO:0005506 (F:iron ion binding); GO:0019825 (F:oxygen binding); GO:0008397 (F:sterol 12-alpha-hydroxylase activity); GO:0006699 (P:bile acid biosynthetic proces…	GO:0005789 (C:endoplasmic reticulum membrane); GO:0020037 (F:heme binding); GO:0005506 (F:iron ion binding); GO:0004497 (F:monooxygenase activity); GO:0016705 (F:oxidoreductase activity, acting on paired donors, with incorporation or reduction of molecula	Endoplasmic reticulum; Heme; Iron; Membrane; Metal-binding; Microsome; Monooxygenase; NADP; Oxidoreductase; Polymorphism; Transmembrane; Transmembrane helix	Endoplasmic reticulum; Heme; Iron; Membrane; Metal-binding	REACT_11193 (Metabolism of vitamins and cofactors); REACT_11054 (Synthesis of bile acids and bile salts); REACT_169280 (Defective AMN causes hereditary megaloblastic anemia 1); REACT_11041 (Synthesis of bile acids and bile salts via 7alpha-hydroxycholesterol); REACT_13433 (Biological oxidations); REACT_169439 (Defective MTRR causes methylmalonic aciduria and homocystinuria type cblE); REACT_13645…
Q9UBM7	7-dehydrocholesterol reductase	Homo sapiens	VTNDRTASQGQWGRA	S25	S24	U3I5C1	Uncharacterized protein	IQNDTQASQVQWGRA	5	5	3	3	1	0	yes	0	0	GO:0005783 (C:endoplasmic reticulum); GO:0005789 (C:endoplasmic reticulum membrane); GO:0016021 (C:integral component of membrane); GO:0005640 (C:nuclear outer membrane); GO:0047598 (F:7-dehydrocholesterol reductase activity); GO:0001568 (P:blood vessel development); GO:0030154 (P:cell differentiation); GO:0006695 (P:cholesterol biosynthetic process); GO:0030324 (P:lung development); GO:0035264 (…	GO:0016020 (C:membrane); GO:0016628 (F:oxidoreductase activity, acting on the CH-CH group of donors, NAD or NADP as acceptor)	Cholesterol biosynthesis; Cholesterol metabolism; Disease mutation; Endoplasmic reticulum; Lipid biosynthesis; Lipid metabolism; Membrane; NADP; Oxidoreductase; Phosphoprotein; Polymorphism; Steroid biosynthesis; Steroid metabolism; Sterol biosynthesis; S		REACT_111217 (Metabolism); REACT_147904 (Activation of gene expression by SREBF (SREBP)); REACT_22258 (Metabolism of lipids and lipoproteins); REACT_9405 (Cholesterol biosynthesis); REACT_147797 (Regulation of cholesterol biosynthesis by SREBP (SREBF))
Q969T7	7-methylguanosine phosphate-specific 5'-nucleotidase	Homo sapiens	LTALLHHYYPIEIDP	Y84	Y82	U3J8D9	Uncharacterized protein (Fragment)	LKDLLHYYYPIEIDP	3	2	1	0	1	3e-141	yes	0	0	GO:0005737 (C:cytoplasm); GO:0008253 (F:5'-nucleotidase activity); GO:0000287 (F:magnesium ion binding); GO:0000166 (F:nucleotide binding); GO:0005515 (F:protein binding); GO:0009117 (P:nucleotide metabolic process)	GO:0005737 (C:cytoplasm); GO:0008253 (F:5'-nucleotidase activity); GO:0000287 (F:magnesium ion binding)	Acetylation; Alternative splicing; Cytoplasm; Hydrolase; Magnesium; Metal-binding; Nucleotide metabolism; Nucleotide-binding; Polymorphism;
Q9H324	A disintegrin and metalloproteinase with thrombospondin motifs 10	Homo sapiens	RSVSRERYVETLVVA	Y240	Y246	U3I4L5	Uncharacterized protein (Fragment)	RSVSTERYVETLVVA	1	1	1	1	1	0	yes	0	0	GO:0031012 (C:extracellular matrix); GO:0001527 (C:microfibril); GO:0004222 (F:metalloendopeptidase activity); GO:0005515 (F:protein binding); GO:0008270 (F:zinc ion binding)	GO:0005578 (C:proteinaceous extracellular matrix); GO:0004222 (F:metalloendopeptidase activity); GO:0008270 (F:zinc ion binding)	Alternative splicing; Cleavage on pair of basic residues; Disease mutation; Disulfide bond; Dwarfism; Extracellular matrix; Glycoprotein; Hydrolase; Metal-binding; Metalloprotease; Polymorphism; Protease; Repeat; Secreted; Signal; Zinc; Zymogen	Disulfide bond	REACT_200626 (O-glycosylation of TSR domain-containing proteins); REACT_17015 (Metabolism of proteins); REACT_22161 (Post-translational protein modification); REACT_200727 (O-linked glycosylation)
P58397	A disintegrin and metalloproteinase with thrombospondin motifs 12	Homo sapiens	RQLQYDPTPLTWSKC	T428	T212	U3I3Y1	Uncharacterized protein (Fragment)	RQLQYDPTPLTWSPC	1	1	0	0	1	0	yes	0	1	GO:0031012 (C:extracellular matrix); GO:0005578 (C:proteinaceous extracellular matrix); GO:0004222 (F:metalloendopeptidase activity); GO:0005515 (F:protein binding); GO:0008270 (F:zinc ion binding); GO:0016477 (P:cell migration); GO:0007160 (P:cell-matrix adhesion); GO:0071773 (P:cellular response to BMP stimulus); GO:0071347 (P:cellular response to interleukin-1); GO:0071356 (P:cellular response…	GO:0005578 (C:proteinaceous extracellular matrix); GO:0004222 (F:metalloendopeptidase activity); GO:0008270 (F:zinc ion binding)	Alternative splicing; Cleavage on pair of basic residues; Disulfide bond; Extracellular matrix; Glycoprotein; Hydrolase; Metal-binding; Metalloprotease; Polymorphism; Protease; Repeat; Secreted; Signal; Zinc; Zymogen		REACT_200626 (O-glycosylation of TSR domain-containing proteins); REACT_17015 (Metabolism of proteins); REACT_22161 (Post-translational protein modification); REACT_200727 (O-linked glycosylation)
Q76LX8	A disintegrin and metalloproteinase with thrombospondin motifs 13	Homo sapiens	LVPLLDGTECGVEKW	T358	T352	U3IG26	Uncharacterized protein (Fragment)	LVPLLDGTECGINKW	2	0	1	0	1	0	yes	0	0	GO:0009986 (C:cell surface); GO:0005615 (C:extracellular space); GO:0005578 (C:proteinaceous extracellular matrix); GO:0005509 (F:calcium ion binding); GO:0005178 (F:integrin binding); GO:0004222 (F:metalloendopeptidase activity); GO:0008237 (F:metallopeptidase activity); GO:0005515 (F:protein binding); GO:0008270 (F:zinc ion binding); GO:0007160 (P:cell-matrix adhesion); GO:0009100 (P:glycoprote…	GO:0005578 (C:proteinaceous extracellular matrix); GO:0004222 (F:metalloendopeptidase activity); GO:0008270 (F:zinc ion binding)	3D-structure; Alternative splicing; Blood coagulation; Calcium; Cleavage on pair of basic residues; Direct protein sequencing; Disease mutation; Disulfide bond; Glycoprotein; Hemostasis; Hydrolase; Metal-binding; Metalloprotease; Polymorphism; Protease; R		REACT_200626 (O-glycosylation of TSR domain-containing proteins); REACT_17015 (Metabolism of proteins); REACT_22161 (Post-translational protein modification); REACT_200727 (O-linked glycosylation)
Q8TE60	A disintegrin and metalloproteinase with thrombospondin motifs 18	Homo sapiens	GVCNHKFYGKQCCKS	Y1209	Y1220	U3IKM6	Uncharacterized protein	GVCNHKFYGKQCCKS	0	0	0	0	1	0	yes	0	0	GO:0005578 (C:proteinaceous extracellular matrix); GO:0004222 (F:metalloendopeptidase activity); GO:0008270 (F:zinc ion binding); GO:0001654 (P:eye development); GO:0090331 (P:negative regulation of platelet aggregation)	GO:0005578 (C:proteinaceous extracellular matrix); GO:0004222 (F:metalloendopeptidase activity); GO:0008270 (F:zinc ion binding)	Alternative splicing; Cleavage on pair of basic residues; Disease mutation; Disulfide bond; Extracellular matrix; Glycoprotein; Hydrolase; Metal-binding; Metalloprotease; Polymorphism; Protease; Repeat; Secreted; Signal; Zinc; Zymogen	Disulfide bond	REACT_200626 (O-glycosylation of TSR domain-containing proteins); REACT_118779 (Extracellular matrix organization); REACT_17015 (Metabolism of proteins); REACT_22161 (Post-translational protein modification); REACT_118572 (Degradation of the extracellular matrix); REACT_201925 (Degradation of the extracellular matrix); REACT_200727 (O-linked glycosylation)
Q8TE60	A disintegrin and metalloproteinase with thrombospondin motifs 18	Homo sapiens	KAEGNIMSPTLTGNN	S462	S469	U3IKM6	Uncharacterized protein	KAEGNIMSPTLTGNN	0	0	0	0	1	0	yes	0	0	GO:0005578 (C:proteinaceous extracellular matrix); GO:0004222 (F:metalloendopeptidase activity); GO:0008270 (F:zinc ion binding); GO:0001654 (P:eye development); GO:0090331 (P:negative regulation of platelet aggregation)	GO:0005578 (C:proteinaceous extracellular matrix); GO:0004222 (F:metalloendopeptidase activity); GO:0008270 (F:zinc ion binding)	Alternative splicing; Cleavage on pair of basic residues; Disease mutation; Disulfide bond; Extracellular matrix; Glycoprotein; Hydrolase; Metal-binding; Metalloprotease; Polymorphism; Protease; Repeat; Secreted; Signal; Zinc; Zymogen	Disulfide bond	REACT_200626 (O-glycosylation of TSR domain-containing proteins); REACT_118779 (Extracellular matrix organization); REACT_17015 (Metabolism of proteins); REACT_22161 (Post-translational protein modification); REACT_118572 (Degradation of the extracellular matrix); REACT_201925 (Degradation of the extracellular matrix); REACT_200727 (O-linked glycosylation)
Q8TE59	A disintegrin and metalloproteinase with thrombospondin motifs 19	Homo sapiens	CNEQPCQTRWMMTEW	T978	T733	U3IA86	Uncharacterized protein	CNEQPCQTRWMMTEW	0	0	0	0	1	0	yes	0	0	GO:0005578 (C:proteinaceous extracellular matrix); GO:0004222 (F:metalloendopeptidase activity); GO:0008270 (F:zinc ion binding)	GO:0005578 (C:proteinaceous extracellular matrix); GO:0004222 (F:metalloendopeptidase activity); GO:0008270 (F:zinc ion binding)	Cleavage on pair of basic residues; Disulfide bond; Extracellular matrix; Glycoprotein; Hydrolase; Metal-binding; Metalloprotease; Polymorphism; Protease; Repeat; Secreted; Signal; Zinc; Zymogen		REACT_200626 (O-glycosylation of TSR domain-containing proteins); REACT_17015 (Metabolism of proteins); REACT_22161 (Post-translational protein modification); REACT_200727 (O-linked glycosylation)
O95450	A disintegrin and metalloproteinase with thrombospondin motifs 2	Homo sapiens	GVCGGDNSHCKVVKG	S720	S494	U3IYJ4	Uncharacterized protein (Fragment)	GVCGGDNSHCKVVKG	0	0	0	0	1	0	yes	0	0	GO:0005576 (C:extracellular region); GO:0005578 (C:proteinaceous extracellular matrix); GO:0004222 (F:metalloendopeptidase activity); GO:0008237 (F:metallopeptidase activity); GO:0008270 (F:zinc ion binding); GO:0030574 (P:collagen catabolic process); GO:0030199 (P:collagen fibril organization); GO:0030198 (P:extracellular matrix organization); GO:0030324 (P:lung development); GO:0016485 (P:prote…	GO:0005578 (C:proteinaceous extracellular matrix); GO:0004222 (F:metalloendopeptidase activity); GO:0008270 (F:zinc ion binding)	Alternative splicing; Collagen degradation; Disulfide bond; Ehlers-Danlos syndrome; Extracellular matrix; Glycoprotein; Hydrolase; Metal-binding; Metalloprotease; Polymorphism; Protease; Repeat; Secreted; Signal; Zinc; Zymogen		REACT_200626 (O-glycosylation of TSR domain-containing proteins); REACT_120729 (Collagen formation); REACT_118779 (Extracellular matrix organization); REACT_17015 (Metabolism of proteins); REACT_22161 (Post-translational protein modification); REACT_200727 (O-linked glycosylation); REACT_121139 (Collagen biosynthesis and modifying enzymes)
O95450	A disintegrin and metalloproteinase with thrombospondin motifs 2	Homo sapiens	KGPPLDGTMCAPGKH	T537	T311	U3IYJ4	Uncharacterized protein (Fragment)	KGPPLDGTMCAPGKH	0	0	0	0	1	0	yes	0	0	GO:0005576 (C:extracellular region); GO:0005578 (C:proteinaceous extracellular matrix); GO:0004222 (F:metalloendopeptidase activity); GO:0008237 (F:metallopeptidase activity); GO:0008270 (F:zinc ion binding); GO:0030574 (P:collagen catabolic process); GO:0030199 (P:collagen fibril organization); GO:0030198 (P:extracellular matrix organization); GO:0030324 (P:lung development); GO:0016485 (P:prote…	GO:0005578 (C:proteinaceous extracellular matrix); GO:0004222 (F:metalloendopeptidase activity); GO:0008270 (F:zinc ion binding)	Alternative splicing; Collagen degradation; Disulfide bond; Ehlers-Danlos syndrome; Extracellular matrix; Glycoprotein; Hydrolase; Metal-binding; Metalloprotease; Polymorphism; Protease; Repeat; Secreted; Signal; Zinc; Zymogen		REACT_200626 (O-glycosylation of TSR domain-containing proteins); REACT_120729 (Collagen formation); REACT_118779 (Extracellular matrix organization); REACT_17015 (Metabolism of proteins); REACT_22161 (Post-translational protein modification); REACT_200727 (O-linked glycosylation); REACT_121139 (Collagen biosynthesis and modifying enzymes)
P59510	A disintegrin and metalloproteinase with thrombospondin motifs 20	Homo sapiens	GGGIESATRRCNRPE	T580	T225	U3I6I4	Uncharacterized protein (Fragment)	GGGIKSTTRLCNRPE	3	1	3	2	1	0	yes	0	0	GO:0005615 (C:extracellular space); GO:0005578 (C:proteinaceous extracellular matrix); GO:0004222 (F:metalloendopeptidase activity); GO:0008270 (F:zinc ion binding); GO:0030198 (P:extracellular matrix organization); GO:0043066 (P:negative regulation of apoptotic process); GO:0045636 (P:positive regulation of melanocyte differentiation); GO:0009967 (P:positive regulation of signal transduction)	GO:0005578 (C:proteinaceous extracellular matrix); GO:0004222 (F:metalloendopeptidase activity); GO:0008270 (F:zinc ion binding)	Alternative splicing; Cleavage on pair of basic residues; Disulfide bond; Extracellular matrix; Glycoprotein; Hydrolase; Metal-binding; Metalloprotease; Polymorphism; Protease; Repeat; Secreted; Signal; Zinc; Zymogen		REACT_200626 (O-glycosylation of TSR domain-containing proteins); REACT_17015 (Metabolism of proteins); REACT_22161 (Post-translational protein modification); REACT_200727 (O-linked glycosylation)
Q8IZP0	Abl interactor 1	Homo sapiens	SQHSPGRTASLNQRP	T229	T227	U3IWH8	Uncharacterized protein	SQHSPGRTASLNQRP	0	0	0	0	1	0	yes	0	1	GO:0030054 (C:cell junction); GO:0005829 (C:cytosol); GO:0005783 (C:endoplasmic reticulum); GO:0070062 (C:extracellular vesicular exosome); GO:0030175 (C:filopodium); GO:0030426 (C:growth cone); GO:0005622 (C:intracellular); GO:0030027 (C:lamellipodium); GO:0005634 (C:nucleus); GO:0014069 (C:postsynaptic density); GO:0045211 (C:postsynaptic membrane); GO:0031209 (C:SCAR complex); GO:0008092 (F:cy…	GO:0005737 (C:cytoplasm); GO:0030296 (F:protein tyrosine kinase activator activity)	Acetylation; Alternative splicing; Cell junction; Cell membrane; Cell projection; Chromosomal rearrangement; Coiled coil; Cytoplasm; Cytoskeleton; Direct protein sequencing; Membrane; Nucleus; Phosphoprotein; Polymorphism; Postsynaptic cell membrane; SH3	SH3 domain	REACT_228166 (VEGFA-VEGFR2 Pathway); REACT_160123 (Fcgamma receptor (FCGR) dependent phagocytosis); REACT_6802 (Innate Immune System); REACT_12529 (Signaling by VEGF); REACT_111102 (Signal Transduction); REACT_6900 (Immune System); REACT_160086 (Regulation of actin dynamics for phagocytic cup formation)
Q9NYB9	Abl interactor 2	Homo sapiens	GRHSPYRTLEPVRPP	T200	T157	U3J9E0	Uncharacterized protein (Fragment)	GRHSPYRTLEPVRPP	0	0	0	0	1	0	yes	0	0	GO:0005913 (C:cell-cell adherens junction); GO:0005737 (C:cytoplasm); GO:0005856 (C:cytoskeleton); GO:0005829 (C:cytosol); GO:0030425 (C:dendrite); GO:0030175 (C:filopodium); GO:0030027 (C:lamellipodium); GO:0031209 (C:SCAR complex); GO:0008093 (F:cytoskeletal adaptor activity); GO:0003677 (F:DNA binding); GO:0019900 (F:kinase binding); GO:0070064 (F:proline-rich region binding); GO:0005515 (F:pr…	GO:0005737 (C:cytoplasm); GO:0008154 (P:actin polymerization or depolymerization)	3D-structure; Alternative splicing; Cell projection; Coiled coil; Cytoplasm; Cytoskeleton; Phosphoprotein; SH3 domain		REACT_228166 (VEGFA-VEGFR2 Pathway); REACT_160123 (Fcgamma receptor (FCGR) dependent phagocytosis); REACT_6802 (Innate Immune System); REACT_12529 (Signaling by VEGF); REACT_111102 (Signal Transduction); REACT_6900 (Immune System); REACT_160086 (Regulation of actin dynamics for phagocytic cup formation)
Q9NYB9	Abl interactor 2	Homo sapiens	SSGGSHPSSRSSSRE	S253	S210	U3J9E0	Uncharacterized protein (Fragment)	SSGGSHPSSRSSSRE	0	0	0	0	1	0	yes	0	0	GO:0005913 (C:cell-cell adherens junction); GO:0005737 (C:cytoplasm); GO:0005856 (C:cytoskeleton); GO:0005829 (C:cytosol); GO:0030425 (C:dendrite); GO:0030175 (C:filopodium); GO:0030027 (C:lamellipodium); GO:0031209 (C:SCAR complex); GO:0008093 (F:cytoskeletal adaptor activity); GO:0003677 (F:DNA binding); GO:0019900 (F:kinase binding); GO:0070064 (F:proline-rich region binding); GO:0005515 (F:pr…	GO:0005737 (C:cytoplasm); GO:0008154 (P:actin polymerization or depolymerization)	3D-structure; Alternative splicing; Cell projection; Coiled coil; Cytoplasm; Cytoskeleton; Phosphoprotein; SH3 domain		REACT_228166 (VEGFA-VEGFR2 Pathway); REACT_160123 (Fcgamma receptor (FCGR) dependent phagocytosis); REACT_6802 (Innate Immune System); REACT_12529 (Signaling by VEGF); REACT_111102 (Signal Transduction); REACT_6900 (Immune System); REACT_160086 (Regulation of actin dynamics for phagocytic cup formation)
Q86V21	Acetoacetyl-CoA synthetase	Homo sapiens	FSVEAVVYNGKEHNH	Y212	Y178	U3IQX8	Uncharacterized protein (Fragment)	FSVEAVVYNGKEHNH	0	0	0	0	1	0	yes	0	1	GO:0005829 (C:cytosol); GO:0030729 (F:acetoacetate-CoA ligase activity); GO:0005524 (F:ATP binding); GO:0047760 (F:butyrate-CoA ligase activity); GO:0060612 (P:adipose tissue development); GO:0071397 (P:cellular response to cholesterol); GO:0071333 (P:cellular response to glucose stimulus); GO:0071394 (P:cellular response to testosterone stimulus); GO:0006631 (P:fatty acid metabolic process); GO:…	GO:0030729 (F:acetoacetate-CoA ligase activity); GO:0006629 (P:lipid metabolic process)	Alternative splicing; ATP-binding; Cytoplasm; Fatty acid metabolism; Ligase; Lipid metabolism; Nucleotide-binding; Polymorphism;
Q9D2R0	Acetoacetyl-CoA synthetase	Mus musculus	GVWAHGDYCRINPKT	Y524	Y490	U3IQX8	Uncharacterized protein (Fragment)	GVWAHGDYCKINPKT	1	0	1	0	1	0	yes	0	1	GO:0005829 (C:cytosol); GO:0030729 (F:acetoacetate-CoA ligase activity); GO:0005524 (F:ATP binding); GO:0047760 (F:butyrate-CoA ligase activity); GO:0060612 (P:adipose tissue development); GO:0071397 (P:cellular response to cholesterol); GO:0071333 (P:cellular response to glucose stimulus); GO:0071394 (P:cellular response to testosterone stimulus); GO:0006631 (P:fatty acid metabolic process); GO:…	GO:0030729 (F:acetoacetate-CoA ligase activity); GO:0006629 (P:lipid metabolic process)	ATP-binding; Cytoplasm; Fatty acid metabolism; Ligase; Lipid metabolism; Nucleotide-binding;
P24752	Acetyl-CoA acetyltransferase, mitochondrial	Homo sapiens	QKENGTVTAANASTL	T279	T259	U3J4J3	Uncharacterized protein (Fragment)	QKENGTVTAANASTL	0	0	0	0	1	0	yes	0	1	GO:0070062 (C:extracellular vesicular exosome); GO:0005743 (C:mitochondrial inner membrane); GO:0005759 (C:mitochondrial matrix); GO:0005739 (C:mitochondrion); GO:0003985 (F:acetyl-CoA C-acetyltransferase activity); GO:0050662 (F:coenzyme binding); GO:0046872 (F:metal ion binding); GO:0060612 (P:adipose tissue development); GO:0007420 (P:brain development); GO:0009083 (P:branched-chain amino acid…	GO:0016747 (F:transferase activity, transferring acyl groups other than amino-acyl groups)	3D-structure; Acetylation; Acyltransferase; Direct protein sequencing; Disease mutation; Metal-binding; Mitochondrion; Polymorphism; Potassium; Transferase; Transit peptide	Acyltransferase; Transferase	REACT_111217 (Metabolism); REACT_13 (Metabolism of amino acids and derivatives); REACT_1464 (Synthesis of Ketone Bodies); REACT_197 (Branched-chain amino acid catabolism); REACT_59 (Utilization of Ketone Bodies); REACT_1861 (Ketone body metabolism); REACT_22279 (Fatty acid, triacylglycerol, and ketone body metabolism); REACT_22258 (Metabolism of lipids and lipoproteins)
P24752	Acetyl-CoA acetyltransferase, mitochondrial	Homo sapiens	VTAANASTLNDGAAA	T285	T265	U3J4J3	Uncharacterized protein (Fragment)	VTAANASTLNDGAAA	0	0	0	0	1	0	yes	0	1	GO:0070062 (C:extracellular vesicular exosome); GO:0005743 (C:mitochondrial inner membrane); GO:0005759 (C:mitochondrial matrix); GO:0005739 (C:mitochondrion); GO:0003985 (F:acetyl-CoA C-acetyltransferase activity); GO:0050662 (F:coenzyme binding); GO:0046872 (F:metal ion binding); GO:0060612 (P:adipose tissue development); GO:0007420 (P:brain development); GO:0009083 (P:branched-chain amino acid…	GO:0016747 (F:transferase activity, transferring acyl groups other than amino-acyl groups)	3D-structure; Acetylation; Acyltransferase; Direct protein sequencing; Disease mutation; Metal-binding; Mitochondrion; Polymorphism; Potassium; Transferase; Transit peptide	Acyltransferase; Transferase	REACT_111217 (Metabolism); REACT_13 (Metabolism of amino acids and derivatives); REACT_1464 (Synthesis of Ketone Bodies); REACT_197 (Branched-chain amino acid catabolism); REACT_59 (Utilization of Ketone Bodies); REACT_1861 (Ketone body metabolism); REACT_22279 (Fatty acid, triacylglycerol, and ketone body metabolism); REACT_22258 (Metabolism of lipids and lipoproteins)
Q13085	Acetyl-CoA carboxylase 1	Homo sapiens	VLLDNSFTPPCQRMG	T1227	T1227	U3IH42	Uncharacterized protein	VLLDNSFTPPCQRMG	0	0	0	0	1	0	yes	0	0	GO:0005829 (C:cytosol); GO:0070062 (C:extracellular vesicular exosome); GO:0005739 (C:mitochondrion); GO:0003989 (F:acetyl-CoA carboxylase activity); GO:0005524 (F:ATP binding); GO:0004075 (F:biotin carboxylase activity); GO:0046872 (F:metal ion binding); GO:0005515 (F:protein binding); GO:0006084 (P:acetyl-CoA metabolic process); GO:0006768 (P:biotin metabolic process); GO:0006853 (P:carnitine s…	GO:0003989 (F:acetyl-CoA carboxylase activity); GO:0005524 (F:ATP binding); GO:0004075 (F:biotin carboxylase activity); GO:0046872 (F:metal ion binding); GO:0006633 (P:fatty acid biosynthetic process)	3D-structure; Acetylation; Allosteric enzyme; Alternative promoter usage; ATP-binding; Biotin; Cytoplasm; Direct protein sequencing; Fatty acid biosynthesis; Fatty acid metabolism; Ligase; Lipid biosynthesis; Lipid metabolism; Manganese; Metal-binding; Mu	ATP-binding; Biotin; Ligase; Nucleotide-binding	REACT_11193 (Metabolism of vitamins and cofactors); REACT_169280 (Defective AMN causes hereditary megaloblastic anemia 1); REACT_11153 (Biotin transport and metabolism); REACT_169439 (Defective MTRR causes methylmalonic aciduria and homocystinuria type cblE); REACT_116125 (Disease); REACT_11238 (Metabolism of water-soluble vitamins and cofactors); REACT_22279 (Fatty acid, triacylglycerol, and ket…
Q9NUB1	Acetyl-coenzyme A synthetase 2-like, mitochondrial	Homo sapiens	CAPESMGSEDMLFML	S285	S184	U3I693	Uncharacterized protein (Fragment)	CTPESMDSEDMLFML	2	1	1	1	1	0	yes	0	0	GO:0005759 (C:mitochondrial matrix); GO:0003987 (F:acetate-CoA ligase activity); GO:0016208 (F:AMP binding); GO:0005524 (F:ATP binding); GO:0005515 (F:protein binding); GO:0019413 (P:acetate biosynthetic process); GO:0006085 (P:acetyl-CoA biosynthetic process); GO:0019427 (P:acetyl-CoA biosynthetic process from acetate); GO:0006069 (P:ethanol oxidation); GO:0019542 (P:propionate biosynthetic proc…	GO:0003987 (F:acetate-CoA ligase activity); GO:0016208 (F:AMP binding); GO:0019427 (P:acetyl-CoA biosynthetic process from acetate)	3D-structure; Acetylation; Alternative splicing; ATP-binding; Direct protein sequencing; Ligase; Mitochondrion; Nucleotide-binding; Polymorphism; Transit peptide	ATP-binding; Ligase; Nucleotide-binding	REACT_111217 (Metabolism); REACT_13705 (Phase 1 - Functionalization of compounds); REACT_34 (Ethanol oxidation); REACT_13433 (Biological oxidations)
Q9NUB1	Acetyl-coenzyme A synthetase 2-like, mitochondrial	Homo sapiens	HQRFVDAYFKAYPGY	Y521	Y422	U3I693	Uncharacterized protein (Fragment)	HQRFVDTYFKAYPGY	1	0	1	1	1	0	yes	0	1	GO:0005759 (C:mitochondrial matrix); GO:0003987 (F:acetate-CoA ligase activity); GO:0016208 (F:AMP binding); GO:0005524 (F:ATP binding); GO:0005515 (F:protein binding); GO:0019413 (P:acetate biosynthetic process); GO:0006085 (P:acetyl-CoA biosynthetic process); GO:0019427 (P:acetyl-CoA biosynthetic process from acetate); GO:0006069 (P:ethanol oxidation); GO:0019542 (P:propionate biosynthetic proc…	GO:0003987 (F:acetate-CoA ligase activity); GO:0016208 (F:AMP binding); GO:0019427 (P:acetyl-CoA biosynthetic process from acetate)	3D-structure; Acetylation; Alternative splicing; ATP-binding; Direct protein sequencing; Ligase; Mitochondrion; Nucleotide-binding; Polymorphism; Transit peptide	ATP-binding; Ligase; Nucleotide-binding	REACT_111217 (Metabolism); REACT_13705 (Phase 1 - Functionalization of compounds); REACT_34 (Ethanol oxidation); REACT_13433 (Biological oxidations)
Q9NR19	Acetyl-coenzyme A synthetase, cytoplasmic	Homo sapiens	EWMKGATTNICYNVL	T101	T11	U3J8L7	Uncharacterized protein (Fragment)	EWMKGATTNICYNLL	1	0	0	0	1	0	yes	0	0	GO:0005737 (C:cytoplasm); GO:0005829 (C:cytosol); GO:0043231 (C:intracellular membrane-bounded organelle); GO:0005634 (C:nucleus); GO:0003987 (F:acetate-CoA ligase activity); GO:0016208 (F:AMP binding); GO:0005524 (F:ATP binding); GO:0019413 (P:acetate biosynthetic process); GO:0019427 (P:acetyl-CoA biosynthetic process from acetate); GO:0006069 (P:ethanol oxidation); GO:0008610 (P:lipid biosynth…	GO:0003987 (F:acetate-CoA ligase activity); GO:0016208 (F:AMP binding); GO:0019427 (P:acetyl-CoA biosynthetic process from acetate)	Acetylation; Alternative splicing; ATP-binding; Cytoplasm; Ligase; Nucleotide-binding; Phosphoprotein;	ATP-binding; Ligase; Nucleotide-binding	REACT_111217 (Metabolism); REACT_13705 (Phase 1 - Functionalization of compounds); REACT_34 (Ethanol oxidation); REACT_13433 (Biological oxidations)
Q9NR19	Acetyl-coenzyme A synthetase, cytoplasmic	Homo sapiens	TKFYTAPTAIRLLMK	T411	T321	U3J8L7	Uncharacterized protein (Fragment)	TKFYTAPTAIRLLMK	0	0	0	0	1	0	yes	0	1	GO:0005737 (C:cytoplasm); GO:0005829 (C:cytosol); GO:0043231 (C:intracellular membrane-bounded organelle); GO:0005634 (C:nucleus); GO:0003987 (F:acetate-CoA ligase activity); GO:0016208 (F:AMP binding); GO:0005524 (F:ATP binding); GO:0019413 (P:acetate biosynthetic process); GO:0019427 (P:acetyl-CoA biosynthetic process from acetate); GO:0006069 (P:ethanol oxidation); GO:0008610 (P:lipid biosynth…	GO:0003987 (F:acetate-CoA ligase activity); GO:0016208 (F:AMP binding); GO:0019427 (P:acetyl-CoA biosynthetic process from acetate)	Acetylation; Alternative splicing; ATP-binding; Cytoplasm; Ligase; Nucleotide-binding; Phosphoprotein;	ATP-binding; Ligase; Nucleotide-binding	REACT_111217 (Metabolism); REACT_13705 (Phase 1 - Functionalization of compounds); REACT_34 (Ethanol oxidation); REACT_13433 (Biological oxidations)
Q13510	Acid ceramidase	Homo sapiens	ETMYDVLSTKPVLNK	S359	S331	U3IKM2	Uncharacterized protein (Fragment)	PTIYDVLSTKPVLNK	2	1	0	0	1	1e-178	yes	0	0	GO:0070062 (C:extracellular vesicular exosome); GO:0043202 (C:lysosomal lumen); GO:0003824 (F:catalytic activity); GO:0017040 (F:ceramidase activity); GO:0008219 (P:cell death); GO:0006672 (P:ceramide metabolic process); GO:0006687 (P:glycosphingolipid metabolic process); GO:0030324 (P:lung development); GO:0010033 (P:response to organic substance); GO:0044281 (P:small molecule metabolic process)…	GO:0005764 (C:lysosome); GO:0006629 (P:lipid metabolic process)	Alternative splicing; Direct protein sequencing; Disease mutation; Epilepsy; Glycoprotein; Hydrolase; Lysosome; Neurodegeneration; Polymorphism; Signal		REACT_111217 (Metabolism); REACT_116105 (Glycosphingolipid metabolism); REACT_22258 (Metabolism of lipids and lipoproteins); REACT_19323 (Sphingolipid metabolism)
Q13510	Acid ceramidase	Homo sapiens	TMYDVLSTKPVLNKL	T360	T332	U3IKM2	Uncharacterized protein (Fragment)	TIYDVLSTKPVLNKL	1	0	0	0	1	1e-178	yes	0	0	GO:0070062 (C:extracellular vesicular exosome); GO:0043202 (C:lysosomal lumen); GO:0003824 (F:catalytic activity); GO:0017040 (F:ceramidase activity); GO:0008219 (P:cell death); GO:0006672 (P:ceramide metabolic process); GO:0006687 (P:glycosphingolipid metabolic process); GO:0030324 (P:lung development); GO:0010033 (P:response to organic substance); GO:0044281 (P:small molecule metabolic process)…	GO:0005764 (C:lysosome); GO:0006629 (P:lipid metabolic process)	Alternative splicing; Direct protein sequencing; Disease mutation; Epilepsy; Glycoprotein; Hydrolase; Lysosome; Neurodegeneration; Polymorphism; Signal		REACT_111217 (Metabolism); REACT_116105 (Glycosphingolipid metabolism); REACT_22258 (Metabolism of lipids and lipoproteins); REACT_19323 (Sphingolipid metabolism)
Q9BZP6	Acidic mammalian chitinase	Homo sapiens	STPENRQTFITSVIK	T118	T118	U3IKG1	Uncharacterized protein (Fragment)	STPENRQTFINSVIK	1	0	1	1	1	0	yes	0	0	GO:0005737 (C:cytoplasm); GO:0005615 (C:extracellular space); GO:0030246 (F:carbohydrate binding); GO:0008061 (F:chitin binding); GO:0004568 (F:chitinase activity); GO:0019900 (F:kinase binding); GO:0003796 (F:lysozyme activity); GO:0006915 (P:apoptotic process); GO:0006037 (P:cell wall chitin metabolic process); GO:0006032 (P:chitin catabolic process); GO:0006030 (P:chitin metabolic process); GO…	GO:0004568 (F:chitinase activity); GO:0005975 (P:carbohydrate metabolic process); GO:0006032 (P:chitin catabolic process)	3D-structure; Alternative splicing; Apoptosis; Carbohydrate metabolism; Chitin degradation; Chitin-binding; Cytoplasm; Disulfide bond; Glycosidase; Hydrolase; Immunity; Inflammatory response; Polymorphism; Polysaccharide degradation; Secreted; Signal
Q9ER34	Aconitate hydratase, mitochondrial	Rattus norvegicus	KDINQEVYNFLATAG	Y151	Y157	U3IC15	Uncharacterized protein (Fragment)	KDINQEVYNFLATAG	0	0	0	0	1	0	yes	0	0	GO:0005739 (C:mitochondrion); GO:0005634 (C:nucleus); GO:0051538 (F:3 iron, 4 sulfur cluster binding); GO:0051539 (F:4 iron, 4 sulfur cluster binding); GO:0003994 (F:aconitate hydratase activity); GO:0005506 (F:iron ion binding); GO:0005515 (F:protein binding); GO:0006101 (P:citrate metabolic process); GO:0006102 (P:isocitrate metabolic process); GO:0006099 (P:tricarboxylic acid cycle)	GO:0051539 (F:4 iron, 4 sulfur cluster binding); GO:0003994 (F:aconitate hydratase activity); GO:0006099 (P:tricarboxylic acid cycle)	4Fe-4S; Acetylation; Direct protein sequencing; Iron; Iron-sulfur; Isopeptide bond; Lyase; Metal-binding; Mitochondrion; Phosphoprotein; Pyrrolidone carboxylic acid; Transit peptide; Tricarboxylic acid cycle; Ubl conjugation		REACT_204633 (Pyruvate metabolism and Citric Acid (TCA) cycle); REACT_205051 (Metabolism); REACT_207518 (The citric acid (TCA) cycle and respiratory electron transport); REACT_216424 (Citric acid cycle (TCA cycle))
Q9ER34	Aconitate hydratase, mitochondrial	Rattus norvegicus	TLSEKIVYGHLDDPA	Y71	Y77	U3IC15	Uncharacterized protein (Fragment)	TLSEKIVYGHLDDPA	0	0	0	0	1	0	yes	1	1	GO:0005739 (C:mitochondrion); GO:0005634 (C:nucleus); GO:0051538 (F:3 iron, 4 sulfur cluster binding); GO:0051539 (F:4 iron, 4 sulfur cluster binding); GO:0003994 (F:aconitate hydratase activity); GO:0005506 (F:iron ion binding); GO:0005515 (F:protein binding); GO:0006101 (P:citrate metabolic process); GO:0006102 (P:isocitrate metabolic process); GO:0006099 (P:tricarboxylic acid cycle)	GO:0051539 (F:4 iron, 4 sulfur cluster binding); GO:0003994 (F:aconitate hydratase activity); GO:0006099 (P:tricarboxylic acid cycle)	4Fe-4S; Acetylation; Direct protein sequencing; Iron; Iron-sulfur; Isopeptide bond; Lyase; Metal-binding; Mitochondrion; Phosphoprotein; Pyrrolidone carboxylic acid; Transit peptide; Tricarboxylic acid cycle; Ubl conjugation		REACT_204633 (Pyruvate metabolism and Citric Acid (TCA) cycle); REACT_205051 (Metabolism); REACT_207518 (The citric acid (TCA) cycle and respiratory electron transport); REACT_216424 (Citric acid cycle (TCA cycle))
P60709	Actin, cytoplasmic 1	Homo sapiens	MDSGDGVTHTVPIYE	T160	T164	U3I174	Uncharacterized protein	MDSGDGVTHTVPIYE	0	0	0	0	1	0	yes	0	0	GO:0030424 (C:axon); GO:0072562 (C:blood microparticle); GO:0030863 (C:cortical cytoskeleton); GO:0005737 (C:cytoplasm); GO:0005856 (C:cytoskeleton); GO:0005829 (C:cytosol); GO:0005615 (C:extracellular space); GO:0070062 (C:extracellular vesicular exosome); GO:0070688 (C:MLL5-L complex); GO:0035267 (C:NuA4 histone acetyltransferase complex); GO:0000790 (C:nuclear chromatin); GO:0005654 (C:nucleop…	GO:0005737 (C:cytoplasm); GO:0005856 (C:cytoskeleton); GO:0005524 (F:ATP binding)	3D-structure; Acetylation; ATP-binding; Cytoplasm; Cytoskeleton; Deafness; Direct protein sequencing; Disease mutation; Dystonia; Mental retardation; Methylation; Nucleotide-binding; Oxidation; Polymorphism; Ubl conjugation	ATP-binding; Cytoplasm; Cytoskeleton; Nucleotide-binding	REACT_11035 (Gap junction degradation); REACT_24970 (Factors involved in megakaryocyte development and platelet production); REACT_16936 (Prefoldin mediated transfer of substrate to CCT/TriC); REACT_111155 (Cell-Cell communication); REACT_160086 (Regulation of actin dynamics for phagocytic cup formation); REACT_11123 (Membrane Trafficking); REACT_9480 (Gap junction trafficking and regulation); RE…
P61160	Actin-related protein 2	Homo sapiens	DKDNFWMTRQEYQEK	T374	T370	U3IPM3	Uncharacterized protein (Fragment)	DKDNFWMTRQEYQEK	0	0	0	0	1	0	yes	0	1	GO:0030478 (C:actin cap); GO:0015629 (C:actin cytoskeleton); GO:0005885 (C:Arp2/3 protein complex); GO:0042995 (C:cell projection); GO:0005829 (C:cytosol); GO:0070062 (C:extracellular vesicular exosome); GO:0005524 (F:ATP binding); GO:0030036 (P:actin cytoskeleton organization); GO:0008356 (P:asymmetric cell division); GO:0006928 (P:cellular component movement); GO:0016482 (P:cytoplasmic transpor…		Acetylation; Actin-binding; Alternative splicing; ATP-binding; Cell projection; Cytoplasm; Cytoskeleton; Direct protein sequencing; Nucleotide-binding;		REACT_160123 (Fcgamma receptor (FCGR) dependent phagocytosis); REACT_111045 (Developmental Biology); REACT_228170 (EPH-Ephrin signaling); REACT_228085 (EPHB-mediated forward signaling); REACT_160086 (Regulation of actin dynamics for phagocytic cup formation); REACT_6802 (Innate Immune System); REACT_6900 (Immune System); REACT_18266 (Axon guidance)
P61161	Actin-related protein 2	Mus musculus	TEPPMNPTKNREKIV	T117	T113	U3IPM3	Uncharacterized protein (Fragment)	TEPPMNPTKNREKIV	0	0	0	0	1	0	yes	0	2	GO:0030478 (C:actin cap); GO:0005938 (C:cell cortex); GO:0042995 (C:cell projection); GO:0005524 (F:ATP binding); GO:0030036 (P:actin cytoskeleton organization); GO:0008356 (P:asymmetric cell division); GO:0016482 (P:cytoplasmic transport); GO:0007163 (P:establishment or maintenance of cell polarity); GO:0051321 (P:meiotic cell cycle); GO:0016344 (P:meiotic chromosome movement towards spindle pol…		Acetylation; Actin-binding; ATP-binding; Cell projection; Cytoplasm; Cytoskeleton; Direct protein sequencing; Nucleotide-binding;		REACT_198374 (Regulation of actin dynamics for phagocytic cup formation); REACT_188576 (Developmental Biology); REACT_258158 (EPH-Ephrin signaling); REACT_239142 (Innate Immune System); REACT_230745 (Immune System); REACT_209368 (Fcgamma receptor (FCGR) dependent phagocytosis); REACT_261444 (Axon guidance); REACT_257656 (EPHB-mediated forward signaling)
Q9R0Q6	Actin-related protein 2/3 complex subunit 1A	Mus musculus	TGIDGAMTIWDFKTL	T353	T353	U3IUC4	Uncharacterized protein	TGIDGAMTIWDFKTL	0	0	0	0	1	0	yes	0	0	GO:0005885 (C:Arp2/3 protein complex); GO:0005737 (C:cytoplasm); GO:0030833 (P:regulation of actin filament polymerization)	GO:0005856 (C:cytoskeleton); GO:0030833 (P:regulation of actin filament polymerization)	Actin-binding; Cytoplasm; Cytoskeleton; Direct protein sequencing; Repeat; WD repeat	Repeat; WD repeat	REACT_198374 (Regulation of actin dynamics for phagocytic cup formation); REACT_188576 (Developmental Biology); REACT_258158 (EPH-Ephrin signaling); REACT_239142 (Innate Immune System); REACT_230745 (Immune System); REACT_209368 (Fcgamma receptor (FCGR) dependent phagocytosis); REACT_261444 (Axon guidance); REACT_257656 (EPHB-mediated forward signaling)
O15144	Actin-related protein 2/3 complex subunit 2	Homo sapiens	HIKCSKAYIHTRMRA	Y261	Y261	U3I946	Uncharacterized protein (Fragment)	HIKCSKAYIHTRMRA	0	0	0	0	1	0	yes	0	0	GO:0015629 (C:actin cytoskeleton); GO:0005885 (C:Arp2/3 protein complex); GO:0031252 (C:cell leading edge); GO:0005737 (C:cytoplasm); GO:0005829 (C:cytosol); GO:0005768 (C:endosome); GO:0070062 (C:extracellular vesicular exosome); GO:0005925 (C:focal adhesion); GO:0005794 (C:Golgi apparatus); GO:0043005 (C:neuron projection); GO:0005886 (C:plasma membrane); GO:0045202 (C:synapse); GO:0005515 (F:p…	GO:0005856 (C:cytoskeleton); GO:0030833 (P:regulation of actin filament polymerization)	Acetylation; Actin-binding; Cell junction; Cell projection; Cytoplasm; Cytoskeleton; Direct protein sequencing; Synapse; Synaptosome		REACT_160123 (Fcgamma receptor (FCGR) dependent phagocytosis); REACT_111045 (Developmental Biology); REACT_228170 (EPH-Ephrin signaling); REACT_228085 (EPHB-mediated forward signaling); REACT_160086 (Regulation of actin dynamics for phagocytic cup formation); REACT_6802 (Innate Immune System); REACT_6900 (Immune System); REACT_18266 (Axon guidance)
O15144	Actin-related protein 2/3 complex subunit 2	Homo sapiens	LIHTFRDYLHYHIKC	Y250	Y250	U3I946	Uncharacterized protein (Fragment)	LIHTFRDYLHYHIKC	0	0	0	0	1	0	yes	0	1	GO:0015629 (C:actin cytoskeleton); GO:0005885 (C:Arp2/3 protein complex); GO:0031252 (C:cell leading edge); GO:0005737 (C:cytoplasm); GO:0005829 (C:cytosol); GO:0005768 (C:endosome); GO:0070062 (C:extracellular vesicular exosome); GO:0005925 (C:focal adhesion); GO:0005794 (C:Golgi apparatus); GO:0043005 (C:neuron projection); GO:0005886 (C:plasma membrane); GO:0045202 (C:synapse); GO:0005515 (F:p…	GO:0005856 (C:cytoskeleton); GO:0030833 (P:regulation of actin filament polymerization)	Acetylation; Actin-binding; Cell junction; Cell projection; Cytoplasm; Cytoskeleton; Direct protein sequencing; Synapse; Synaptosome		REACT_160123 (Fcgamma receptor (FCGR) dependent phagocytosis); REACT_111045 (Developmental Biology); REACT_228170 (EPH-Ephrin signaling); REACT_228085 (EPHB-mediated forward signaling); REACT_160086 (Regulation of actin dynamics for phagocytic cup formation); REACT_6802 (Innate Immune System); REACT_6900 (Immune System); REACT_18266 (Axon guidance)
Q99JY9	Actin-related protein 3	Mus musculus	IEKPTYATKWPIRHG	T74	T74	U3IZI5	Uncharacterized protein (Fragment)	IEKPTYATKWPIRHG	0	0	0	0	1	0	yes	0	1	GO:0005911 (C:cell-cell junction); GO:0060076 (C:excitatory synapse); GO:0000139 (C:Golgi membrane); GO:0030056 (C:hemidesmosome); GO:0030027 (C:lamellipodium); GO:0002102 (C:podosome); GO:0005524 (F:ATP binding); GO:0005515 (F:protein binding); GO:0008356 (P:asymmetric cell division); GO:0060271 (P:cilium morphogenesis); GO:0007163 (P:establishment or maintenance of cell polarity); GO:0051321 (P…		Acetylation; Actin-binding; ATP-binding; Cell projection; Cilium biogenesis/degradation; Cytoplasm; Cytoskeleton; Direct protein sequencing; Nucleotide-binding;		REACT_198374 (Regulation of actin dynamics for phagocytic cup formation); REACT_188576 (Developmental Biology); REACT_258158 (EPH-Ephrin signaling); REACT_239142 (Innate Immune System); REACT_230745 (Immune System); REACT_209368 (Fcgamma receptor (FCGR) dependent phagocytosis); REACT_261444 (Axon guidance); REACT_257656 (EPHB-mediated forward signaling)
P61158	Actin-related protein 3	Homo sapiens	TAEIMFESFNVPGLY	S133	S133	U3IZI5	Uncharacterized protein (Fragment)	TAEIMFESFNVPGLY	0	0	0	0	1	0	yes	0	0	GO:0015629 (C:actin cytoskeleton); GO:0005885 (C:Arp2/3 protein complex); GO:0005829 (C:cytosol); GO:0060076 (C:excitatory synapse); GO:0070062 (C:extracellular vesicular exosome); GO:0000139 (C:Golgi membrane); GO:0030056 (C:hemidesmosome); GO:0030027 (C:lamellipodium); GO:0002102 (C:podosome); GO:0005524 (F:ATP binding); GO:0005515 (F:protein binding); GO:0008356 (P:asymmetric cell division); G…		Acetylation; Actin-binding; ATP-binding; Cell projection; Cilium biogenesis/degradation; Cytoplasm; Cytoskeleton; Direct protein sequencing; Nucleotide-binding;		REACT_160123 (Fcgamma receptor (FCGR) dependent phagocytosis); REACT_111045 (Developmental Biology); REACT_228170 (EPH-Ephrin signaling); REACT_228085 (EPHB-mediated forward signaling); REACT_160086 (Regulation of actin dynamics for phagocytic cup formation); REACT_6802 (Innate Immune System); REACT_6900 (Immune System); REACT_18266 (Axon guidance)
O00767	Acyl-CoA desaturase	Homo sapiens	ILARIKRTGDGNYKS	T351	T352	U3J7R0	Uncharacterized protein (Fragment)	ILARKMRTGDGSHKS	4	2	3	2	1	2e-169	yes	0	0	GO:0005783 (C:endoplasmic reticulum); GO:0005789 (C:endoplasmic reticulum membrane); GO:0016021 (C:integral component of membrane); GO:0005506 (F:iron ion binding); GO:0004768 (F:stearoyl-CoA 9-desaturase activity); GO:0006633 (P:fatty acid biosynthetic process)	GO:0005783 (C:endoplasmic reticulum); GO:0016021 (C:integral component of membrane); GO:0005506 (F:iron ion binding); GO:0004768 (F:stearoyl-CoA 9-desaturase activity); GO:0006633 (P:fatty acid biosynthetic process)	Direct protein sequencing; Endoplasmic reticulum; Fatty acid biosynthesis; Fatty acid metabolism; Iron; Lipid biosynthesis; Lipid metabolism; Membrane; Oxidoreductase; Phosphoprotein; Polymorphism; Transmembrane; Transmembrane helix	Fatty acid biosynthesis; Fatty acid metabolism; Iron; Lipid biosynthesis; Lipid metabolism; Membrane; Oxidoreductase; Transmembrane
O00767	Acyl-CoA desaturase	Homo sapiens	WRNIILMSLLHLGAL	S80	S81	U3J7R0	Uncharacterized protein (Fragment)	WRNIILMSLLHLGAI	1	1	0	0	1	2e-169	yes	0	0	GO:0005783 (C:endoplasmic reticulum); GO:0005789 (C:endoplasmic reticulum membrane); GO:0016021 (C:integral component of membrane); GO:0005506 (F:iron ion binding); GO:0004768 (F:stearoyl-CoA 9-desaturase activity); GO:0006633 (P:fatty acid biosynthetic process)	GO:0005783 (C:endoplasmic reticulum); GO:0016021 (C:integral component of membrane); GO:0005506 (F:iron ion binding); GO:0004768 (F:stearoyl-CoA 9-desaturase activity); GO:0006633 (P:fatty acid biosynthetic process)	Direct protein sequencing; Endoplasmic reticulum; Fatty acid biosynthesis; Fatty acid metabolism; Iron; Lipid biosynthesis; Lipid metabolism; Membrane; Oxidoreductase; Phosphoprotein; Polymorphism; Transmembrane; Transmembrane helix	Fatty acid biosynthesis; Fatty acid metabolism; Iron; Lipid biosynthesis; Lipid metabolism; Membrane; Oxidoreductase; Transmembrane
Q4G176	Acyl-CoA synthetase family member 3, mitochondrial	Homo sapiens	FMAVPTIYTKLMEYY	Y297	Y298	U3I6D3	Uncharacterized protein (Fragment)	FMAVPTIYAKLIEYY	2	0	2	1	1	0	yes	0	0	GO:0005739 (C:mitochondrion); GO:0016878 (F:acid-thiol ligase activity); GO:0005524 (F:ATP binding); GO:0090409 (F:malonyl-CoA synthetase activity); GO:0006633 (P:fatty acid biosynthetic process); GO:0006631 (P:fatty acid metabolic process); GO:0090410 (P:malonate catabolic process)	GO:0003824 (F:catalytic activity)	ATP-binding; Fatty acid metabolism; Ligase; Lipid metabolism; Mitochondrion; Nucleotide-binding; Polymorphism; Transit peptide
Q4G176	Acyl-CoA synthetase family member 3, mitochondrial	Homo sapiens	GHTLLERYGMTEIGM	Y355	Y356	U3I6D3	Uncharacterized protein (Fragment)	GHTLLERYGMTEIGM	0	0	0	0	1	0	yes	0	1	GO:0005739 (C:mitochondrion); GO:0016878 (F:acid-thiol ligase activity); GO:0005524 (F:ATP binding); GO:0090409 (F:malonyl-CoA synthetase activity); GO:0006633 (P:fatty acid biosynthetic process); GO:0006631 (P:fatty acid metabolic process); GO:0090410 (P:malonate catabolic process)	GO:0003824 (F:catalytic activity)	ATP-binding; Fatty acid metabolism; Ligase; Lipid metabolism; Mitochondrion; Nucleotide-binding; Polymorphism; Transit peptide
Q4L235	Acyl-CoA synthetase family member 4	Homo sapiens	DPTTGLIYIGSHDQH	Y870	Y877	U3IMY7	Uncharacterized protein	DPSSGLVYIGSHDQH	3	0	2	0	1	0	yes	0	0	GO:0016878 (F:acid-thiol ligase activity); GO:0005524 (F:ATP binding); GO:0006631 (P:fatty acid metabolic process)	GO:0003824 (F:catalytic activity)	Alternative splicing; ATP-binding; Fatty acid metabolism; Ligase; Lipid metabolism; Nucleotide-binding; Phosphopantetheine; Phosphoprotein; Polymorphism;
Q92604	Acyl-CoA:lysophosphatidylglycerol acyltransferase 1	Homo sapiens	VAQQKNGSPAGGDAK	S233	T233	R0JWW8	Acyl-CoA:lysophosphatidylglycerol acyltransferase 1 (Fragment)	VAPQENGTPAGRDAV	5	3	3	1	1	0	yes	0	1	GO:0005737 (C:cytoplasm); GO:0005789 (C:endoplasmic reticulum membrane); GO:0016021 (C:integral component of membrane); GO:0016746 (F:transferase activity, transferring acyl groups); GO:0046474 (P:glycerophospholipid biosynthetic process); GO:0036148 (P:phosphatidylglycerol acyl-chain remodeling); GO:0006644 (P:phospholipid metabolic process); GO:0044281 (P:small molecule metabolic process)	GO:0005737 (C:cytoplasm); GO:0016746 (F:transferase activity, transferring acyl groups)	Acyltransferase; Endoplasmic reticulum; Lipid biosynthesis; Lipid metabolism; Membrane; Phospholipid biosynthesis; Phospholipid metabolism; Transferase; Transmembrane; Transmembrane helix	Acyltransferase; Transferase	REACT_111217 (Metabolism); REACT_121401 (Glycerophospholipid biosynthesis); REACT_121324 (Acyl chain remodelling of PG); REACT_22258 (Metabolism of lipids and lipoproteins); REACT_120870 (Phospholipid metabolism)
Q08AH1	Acyl-coenzyme A synthetase ACSM1, mitochondrial	Homo sapiens	QQHVKSVTAPYKYPR	T541	T549	U3J4M3	Uncharacterized protein (Fragment)	QQHVKKVTAPYKYPR	1	0	1	1	1	0	yes	0	0	GO:0072562 (C:blood microparticle); GO:0070062 (C:extracellular vesicular exosome); GO:0005759 (C:mitochondrial matrix); GO:0003996 (F:acyl-CoA ligase activity); GO:0005524 (F:ATP binding); GO:0047760 (F:butyrate-CoA ligase activity); GO:0015645 (F:fatty acid ligase activity); GO:0005525 (F:GTP binding); GO:0046872 (F:metal ion binding); GO:0018874 (P:benzoate metabolic process); GO:0019605 (P:bu…	GO:0003824 (F:catalytic activity)	Acetylation; Alternative splicing; ATP-binding; Fatty acid metabolism; GTP-binding; Ligase; Lipid metabolism; Magnesium; Metal-binding; Mitochondrion; Nucleotide-binding; Polymorphism; Transit peptide		REACT_111217 (Metabolism); REACT_6800 (Conjugation of phenylacetate with glutamine); REACT_6933 (Conjugation of benzoate with glycine); REACT_6959 (Phase II conjugation); REACT_6889 (Conjugation of carboxylic acids); REACT_13433 (Biological oxidations); REACT_6971 (Amino Acid conjugation)
Q08AH1	Acyl-coenzyme A synthetase ACSM1, mitochondrial	Homo sapiens	VKSVTAPYKYPRKVE	Y544	Y552	U3J4M3	Uncharacterized protein (Fragment)	VKKVTAPYKYPRKVE	1	0	0	0	1	0	yes	0	0	GO:0072562 (C:blood microparticle); GO:0070062 (C:extracellular vesicular exosome); GO:0005759 (C:mitochondrial matrix); GO:0003996 (F:acyl-CoA ligase activity); GO:0005524 (F:ATP binding); GO:0047760 (F:butyrate-CoA ligase activity); GO:0015645 (F:fatty acid ligase activity); GO:0005525 (F:GTP binding); GO:0046872 (F:metal ion binding); GO:0018874 (P:benzoate metabolic process); GO:0019605 (P:bu…	GO:0003824 (F:catalytic activity)	Acetylation; Alternative splicing; ATP-binding; Fatty acid metabolism; GTP-binding; Ligase; Lipid metabolism; Magnesium; Metal-binding; Mitochondrion; Nucleotide-binding; Polymorphism; Transit peptide		REACT_111217 (Metabolism); REACT_6800 (Conjugation of phenylacetate with glutamine); REACT_6933 (Conjugation of benzoate with glycine); REACT_6959 (Phase II conjugation); REACT_6889 (Conjugation of carboxylic acids); REACT_13433 (Biological oxidations); REACT_6971 (Amino Acid conjugation)
Q08AH3	Acyl-coenzyme A synthetase ACSM2A, mitochondrial	Homo sapiens	VKSVTAPYKYPRKIE	Y538	Y547	U3J613	Uncharacterized protein	VKKVTAPYKYPRKIE	1	0	0	0	1	0	yes	0	0	GO:0005759 (C:mitochondrial matrix); GO:0005739 (C:mitochondrion); GO:0005524 (F:ATP binding); GO:0047760 (F:butyrate-CoA ligase activity); GO:0046872 (F:metal ion binding); GO:0006631 (P:fatty acid metabolic process); GO:0042593 (P:glucose homeostasis); GO:0036112 (P:medium-chain fatty-acyl-CoA metabolic process); GO:0070328 (P:triglyceride homeostasis)	GO:0003824 (F:catalytic activity)	3D-structure; ATP-binding; Fatty acid metabolism; Ligase; Lipid metabolism; Magnesium; Metal-binding; Mitochondrion; Nucleotide-binding; Polymorphism; Transit peptide		REACT_111217 (Metabolism); REACT_6959 (Phase II conjugation); REACT_6889 (Conjugation of carboxylic acids); REACT_13433 (Biological oxidations); REACT_6971 (Amino Acid conjugation); REACT_6812 (Conjugation of salicylate with glycine)
Q3UNX5	Acyl-coenzyme A synthetase ACSM3, mitochondrial	Mus musculus	VKKTTAPYKYPRKVE	Y547	Y547	U3J5M3	Uncharacterized protein (Fragment)	VKKTTAPYKYPRKVE	0	0	0	0	1	0	yes	0	0	GO:0005759 (C:mitochondrial matrix); GO:0005739 (C:mitochondrion); GO:0005524 (F:ATP binding); GO:0047760 (F:butyrate-CoA ligase activity); GO:0015645 (F:fatty acid ligase activity); GO:0046872 (F:metal ion binding); GO:0006633 (P:fatty acid biosynthetic process)	GO:0003824 (F:catalytic activity)	Acetylation; Alternative splicing; ATP-binding; Fatty acid metabolism; Ligase; Lipid metabolism; Magnesium; Metal-binding; Mitochondrion; Nucleotide-binding; Transit peptide
Q6NUN0	Acyl-coenzyme A synthetase ACSM5, mitochondrial	Homo sapiens	SRDPLAIYFTSGTTG	Y228	Y230	R0LNL5	Acyl-coenzyme A synthetase ACSM3, mitochondrial (Fragment)	HHDPMAIYFTSGTTG	3	2	1	0	1	0	yes	0	0	GO:0005759 (C:mitochondrial matrix); GO:0005524 (F:ATP binding); GO:0047760 (F:butyrate-CoA ligase activity); GO:0005525 (F:GTP binding); GO:0046872 (F:metal ion binding); GO:0006631 (P:fatty acid metabolic process)	GO:0005759 (C:mitochondrial matrix); GO:0015645 (F:fatty acid ligase activity); GO:0006633 (P:fatty acid biosynthetic process)	Acetylation; Alternative splicing; ATP-binding; Fatty acid metabolism; GTP-binding; Ligase; Lipid metabolism; Magnesium; Metal-binding; Mitochondrion; Nucleotide-binding; Polymorphism; Transit peptide		REACT_111217 (Metabolism); REACT_6959 (Phase II conjugation); REACT_6889 (Conjugation of carboxylic acids); REACT_13433 (Biological oxidations); REACT_6971 (Amino Acid conjugation); REACT_6812 (Conjugation of salicylate with glycine)
Q8WYK0	Acyl-coenzyme A thioesterase 12	Homo sapiens	KVTRAFSTSMEISIK	T83	T43	U3IDD5	Uncharacterized protein (Fragment)	KVNRAFNTSMEVGIK	4	0	2	0	1	0	yes	0	0	GO:0005829 (C:cytosol); GO:0003986 (F:acetyl-CoA hydrolase activity); GO:0005524 (F:ATP binding); GO:0008289 (F:lipid binding); GO:0006084 (P:acetyl-CoA metabolic process); GO:0006637 (P:acyl-CoA metabolic process); GO:0006631 (P:fatty acid metabolic process); GO:0006090 (P:pyruvate metabolic process)	GO:0008289 (F:lipid binding)	3D-structure; Alternative splicing; Cytoplasm; Fatty acid metabolism; Hydrolase; Lipid metabolism; Polymorphism; Repeat; Serine esterase
O75608	Acyl-protein thioesterase 1	Homo sapiens	TYEGMMHSSCQQEMM	S209	S186	U3I9R9	Uncharacterized protein (Fragment)	TYSGMMHSSCIEEMM	3	1	2	1	1	2e-136	yes	0	0	GO:0005829 (C:cytosol); GO:0070062 (C:extracellular vesicular exosome); GO:0005739 (C:mitochondrion); GO:0004622 (F:lysophospholipase activity); GO:0008474 (F:palmitoyl-(protein) hydrolase activity); GO:0006631 (P:fatty acid metabolic process); GO:0042997 (P:negative regulation of Golgi to plasma membrane protein transport); GO:0046209 (P:nitric oxide metabolic process); GO:0002084 (P:protein dep…	GO:0016787 (F:hydrolase activity)	3D-structure; Acetylation; Alternative splicing; Cytoplasm; Fatty acid metabolism; Hydrolase; Lipid metabolism; Polymorphism;		REACT_111217 (Metabolism); REACT_12389 (eNOS activation and regulation); REACT_12508 (Metabolism of nitric oxide); REACT_12477 (eNOS activation)
O75608	Acyl-protein thioesterase 1	Homo sapiens	YEGMMHSSCQQEMMD	S210	S187	U3I9R9	Uncharacterized protein (Fragment)	YSGMMHSSCIEEMMD	3	1	2	1	1	2e-136	yes	0	0	GO:0005829 (C:cytosol); GO:0070062 (C:extracellular vesicular exosome); GO:0005739 (C:mitochondrion); GO:0004622 (F:lysophospholipase activity); GO:0008474 (F:palmitoyl-(protein) hydrolase activity); GO:0006631 (P:fatty acid metabolic process); GO:0042997 (P:negative regulation of Golgi to plasma membrane protein transport); GO:0046209 (P:nitric oxide metabolic process); GO:0002084 (P:protein dep…	GO:0016787 (F:hydrolase activity)	3D-structure; Acetylation; Alternative splicing; Cytoplasm; Fatty acid metabolism; Hydrolase; Lipid metabolism; Polymorphism;		REACT_111217 (Metabolism); REACT_12389 (eNOS activation and regulation); REACT_12508 (Metabolism of nitric oxide); REACT_12477 (eNOS activation)
Q8N6G6	ADAMTS-like protein 1	Homo sapiens	AECYDLRSNRVVADQ	S329	S326	U3IG52	Uncharacterized protein (Fragment)	AECFDLRSNRVVADQ	1	0	1	0	1	0	yes	0	0	GO:0005578 (C:proteinaceous extracellular matrix); GO:0008237 (F:metallopeptidase activity); GO:0008270 (F:zinc ion binding)	GO:0005578 (C:proteinaceous extracellular matrix); GO:0008237 (F:metallopeptidase activity); GO:0008270 (F:zinc ion binding)	Alternative splicing; Direct protein sequencing; Disulfide bond; Extracellular matrix; Glycoprotein; Hydrolase; Immunoglobulin domain; Polymorphism; Repeat; Secreted; Signal		REACT_200626 (O-glycosylation of TSR domain-containing proteins); REACT_17015 (Metabolism of proteins); REACT_22161 (Post-translational protein modification); REACT_200727 (O-linked glycosylation)
Q86TH1	ADAMTS-like protein 2	Homo sapiens	QIVERKKSADVLALA	S250	S216	U3IHM6	Uncharacterized protein (Fragment)	QIVERKKSADVLAVA	1	0	0	0	1	0	yes	0	0	GO:0005578 (C:proteinaceous extracellular matrix); GO:0004222 (F:metalloendopeptidase activity); GO:0005515 (F:protein binding); GO:0008270 (F:zinc ion binding); GO:0030512 (P:negative regulation of transforming growth factor beta receptor signaling pathway)	GO:0005578 (C:proteinaceous extracellular matrix); GO:0004222 (F:metalloendopeptidase activity); GO:0008270 (F:zinc ion binding)	Disease mutation; Disulfide bond; Dwarfism; Glycoprotein; Polymorphism; Repeat; Secreted; Signal		REACT_200626 (O-glycosylation of TSR domain-containing proteins); REACT_17015 (Metabolism of proteins); REACT_22161 (Post-translational protein modification); REACT_200727 (O-linked glycosylation)
P82987	ADAMTS-like protein 3	Homo sapiens	ILSVQRVYIQTREEK	Y905	Y639	U3IUM2	Uncharacterized protein (Fragment)	ILSIHRVYIQTRQEK	3	0	2	1	1	0	yes	0	0	GO:0005578 (C:proteinaceous extracellular matrix); GO:0008237 (F:metallopeptidase activity); GO:0008270 (F:zinc ion binding)	GO:0008233 (F:peptidase activity)	Alternative splicing; Disulfide bond; Extracellular matrix; Glycoprotein; Polymorphism; Repeat; Secreted; Signal		REACT_200626 (O-glycosylation of TSR domain-containing proteins); REACT_17015 (Metabolism of proteins); REACT_22161 (Post-translational protein modification); REACT_200727 (O-linked glycosylation)
Q04929	Adapter molecule crk	Gallus gallus	GGPEPGPYAQPSINT	Y222	Y145	U3IIU1	Uncharacterized protein (Fragment)	GGPEPGPYAQPSINT	0	0	0	0	1	4e-155	yes	3	0	GO:0005737 (C:cytoplasm); GO:0005886 (C:plasma membrane); GO:0048013 (P:ephrin receptor signaling pathway); GO:0009967 (P:positive regulation of signal transduction); GO:0032956 (P:regulation of actin cytoskeleton organization); GO:0032319 (P:regulation of Rho GTPase activity)		3D-structure; Cell membrane; Cytoplasm; Membrane; Phosphoprotein; Proto-oncogene; Repeat; SH2 domain; SH3 domain	SH3 domain	REACT_194990 (Fcgamma receptor (FCGR) dependent phagocytosis); REACT_237833 (Hemostasis); REACT_239808 (Interleukin-3, 5 and GM-CSF signaling); REACT_262783 (Signaling by VEGF); REACT_197520 (Regulation of signaling by CBL); REACT_250039 (VEGFA-VEGFR2 Pathway); REACT_229601 (Prolonged ERK activation events); REACT_262944 (Signalling by NGF); REACT_189739 (Signal Transduction); REACT_236162 (Plate…
P46108	Adapter molecule crk	Homo sapiens	VPNAYDKTALALEVG	T254	T178	U3IIU1	Uncharacterized protein (Fragment)	VPNAYDKTALALEVG	0	0	0	0	1	2e-152	yes	0	0	GO:0005737 (C:cytoplasm); GO:0005829 (C:cytosol); GO:0070062 (C:extracellular vesicular exosome); GO:0005634 (C:nucleus); GO:0005886 (C:plasma membrane); GO:0046875 (F:ephrin receptor binding); GO:0005515 (F:protein binding); GO:0042169 (F:SH2 domain binding); GO:0000186 (P:activation of MAPKK activity); GO:0007596 (P:blood coagulation); GO:0048013 (P:ephrin receptor signaling pathway); GO:003809…		3D-structure; Acetylation; Alternative splicing; Cell membrane; Cytoplasm; Membrane; Phosphoprotein; Proto-oncogene; Repeat; SH2 domain; SH3 domain	SH3 domain	REACT_111102 (Signal Transduction); REACT_498 (Signaling by Insulin receptor); REACT_160086 (Regulation of actin dynamics for phagocytic cup formation); REACT_12058 (Signalling to ERKs); REACT_12002 (ARMS-mediated activation); REACT_23787 (Regulation of signaling by CBL); REACT_15523 (Integrin alphaIIb beta3 signaling); REACT_11061 (Signalling by NGF); REACT_16888 (Signaling by PDGF); REACT_12005…
O43734	Adapter protein CIKS	Homo sapiens	RLLREEEYVAPPRGP	Y558	Y393	U3J6M1	Uncharacterized protein (Fragment)	RLLREEEYVAPPIGP	1	1	0	0	1	7e-175	yes	0	0	GO:0005515 (F:protein binding); GO:0001783 (P:B cell apoptotic process); GO:0006959 (P:humoral immune response); GO:0048305 (P:immunoglobulin secretion); GO:0035556 (P:intracellular signal transduction); GO:0043123 (P:positive regulation of I-kappaB kinase/NF-kappaB signaling)		Alternative splicing; Disease mutation; Polymorphism;
O43734	Adapter protein CIKS	Homo sapiens	TIDTGYDSQPQDVLG	S210	S47	U3J6M1	Uncharacterized protein (Fragment)	TVDTGYNSQSRDVMG	5	1	3	1	1	7e-175	yes	0	0	GO:0005515 (F:protein binding); GO:0001783 (P:B cell apoptotic process); GO:0006959 (P:humoral immune response); GO:0048305 (P:immunoglobulin secretion); GO:0035556 (P:intracellular signal transduction); GO:0043123 (P:positive regulation of I-kappaB kinase/NF-kappaB signaling)		Alternative splicing; Disease mutation; Polymorphism;
P07741	Adenine phosphoribosyltransferase	Homo sapiens	DLLATGGTMNAACEL	T135	T124	U3IH02	Uncharacterized protein (Fragment)	DLLATGGTMRAACEL	1	0	1	1	1	4e-63	yes	0	1	GO:0005737 (C:cytoplasm); GO:0005829 (C:cytosol); GO:0070062 (C:extracellular vesicular exosome); GO:0005634 (C:nucleus); GO:0002055 (F:adenine binding); GO:0003999 (F:adenine phosphoribosyltransferase activity); GO:0016208 (F:AMP binding); GO:0006168 (P:adenine salvage); GO:0044209 (P:AMP salvage); GO:0032869 (P:cellular response to insulin stimulus); GO:0007625 (P:grooming behavior); GO:0007595…	GO:0005737 (C:cytoplasm); GO:0003999 (F:adenine phosphoribosyltransferase activity); GO:0006168 (P:adenine salvage); GO:0009116 (P:nucleoside metabolic process)	3D-structure; Acetylation; Alternative splicing; Cytoplasm; Direct protein sequencing; Disease mutation; Glycosyltransferase; Phosphoprotein; Polymorphism; Purine salvage; Transferase	Transferase	REACT_111217 (Metabolism); REACT_522 (Purine metabolism); REACT_1698 (Metabolism of nucleotides); REACT_1923 (Purine salvage)
Q8TB61	Adenosine 3'-phospho 5'-phosphosulfate transporter 1	Homo sapiens	TQVLAKASKVIPVML	S218	S223	U3J6Z4	Uncharacterized protein (Fragment)	TQVLAKASKVIPVMM	1	0	0	0	1	0	yes	0	1	GO:0005794 (C:Golgi apparatus); GO:0000139 (C:Golgi membrane); GO:0016021 (C:integral component of membrane); GO:0016020 (C:membrane); GO:0046964 (F:3'-phosphoadenosine 5'-phosphosulfate transmembrane transporter activity); GO:0004871 (F:signal transducer activity); GO:1902559 (P:3'-phospho-5'-adenylyl sulfate transmembrane transport); GO:0050428 (P:3'-phosphoadenosine 5'-phosphosulfate biosynthe…	GO:0016021 (C:integral component of membrane); GO:0055085 (P:transmembrane transport)	Alternative splicing; Golgi apparatus; Membrane; Phosphoprotein; Polymorphism; Transmembrane; Transmembrane helix; Transport	Membrane; Transmembrane; Transmembrane helix	REACT_267662 (Defective SLC26A2 causes chondrodysplasias); REACT_13433 (Biological oxidations); REACT_147798 (MPS IV - Morquio syndrome B); REACT_116125 (Disease); REACT_147788 (MPS IIIB - Sanfilippo syndrome B); REACT_22151 (Transport of nucleotide sugars); REACT_147853 (Mucopolysaccharidoses); REACT_111217 (Metabolism); REACT_15518 (Transmembrane transport of small molecules); REACT_19118 (SLC-…
Q8TB61	Adenosine 3'-phospho 5'-phosphosulfate transporter 1	Homo sapiens	YEALKFVSFPTQVLA	S208	S213	U3J6Z4	Uncharacterized protein (Fragment)	YEALKYISFPTQVLA	2	0	2	0	1	0	yes	0	0	GO:0005794 (C:Golgi apparatus); GO:0000139 (C:Golgi membrane); GO:0016021 (C:integral component of membrane); GO:0016020 (C:membrane); GO:0046964 (F:3'-phosphoadenosine 5'-phosphosulfate transmembrane transporter activity); GO:0004871 (F:signal transducer activity); GO:1902559 (P:3'-phospho-5'-adenylyl sulfate transmembrane transport); GO:0050428 (P:3'-phosphoadenosine 5'-phosphosulfate biosynthe…	GO:0016021 (C:integral component of membrane); GO:0055085 (P:transmembrane transport)	Alternative splicing; Golgi apparatus; Membrane; Phosphoprotein; Polymorphism; Transmembrane; Transmembrane helix; Transport	Membrane; Transmembrane; Transmembrane helix	REACT_267662 (Defective SLC26A2 causes chondrodysplasias); REACT_13433 (Biological oxidations); REACT_147798 (MPS IV - Morquio syndrome B); REACT_116125 (Disease); REACT_147788 (MPS IIIB - Sanfilippo syndrome B); REACT_22151 (Transport of nucleotide sugars); REACT_147853 (Mucopolysaccharidoses); REACT_111217 (Metabolism); REACT_15518 (Transmembrane transport of small molecules); REACT_19118 (SLC-…
Q9H1N7	Adenosine 3'-phospho 5'-phosphosulfate transporter 2	Homo sapiens	SRKYISITVPSKTQT	T47	S47	U3I4V1	Uncharacterized protein (Fragment)	SRKYISISVPSKSQT	2	0	1	0	1	0	yes	0	1	GO:0000139 (C:Golgi membrane); GO:0016021 (C:integral component of membrane); GO:0005739 (C:mitochondrion); GO:0050428 (P:3'-phosphoadenosine 5'-phosphosulfate biosynthetic process); GO:0050427 (P:3'-phosphoadenosine 5'-phosphosulfate metabolic process); GO:0005975 (P:carbohydrate metabolic process); GO:0030203 (P:glycosaminoglycan metabolic process); GO:0044281 (P:small molecule metabolic proces…	GO:0016021 (C:integral component of membrane); GO:0055085 (P:transmembrane transport)	Alternative splicing; Glycoprotein; Golgi apparatus; Membrane; Transmembrane; Transmembrane helix; Transport	Membrane; Transmembrane; Transmembrane helix	REACT_267662 (Defective SLC26A2 causes chondrodysplasias); REACT_13433 (Biological oxidations); REACT_147798 (MPS IV - Morquio syndrome B); REACT_116125 (Disease); REACT_147788 (MPS IIIB - Sanfilippo syndrome B); REACT_22151 (Transport of nucleotide sugars); REACT_147853 (Mucopolysaccharidoses); REACT_111217 (Metabolism); REACT_15518 (Transmembrane transport of small molecules); REACT_19118 (SLC-…
Q9H1N7	Adenosine 3'-phospho 5'-phosphosulfate transporter 2	Homo sapiens	TMSPHIKSVDDVVVL	S61	S61	U3I4V1	Uncharacterized protein (Fragment)	TMSPHIKSVDDVVVL	0	0	0	0	1	0	yes	0	0	GO:0000139 (C:Golgi membrane); GO:0016021 (C:integral component of membrane); GO:0005739 (C:mitochondrion); GO:0050428 (P:3'-phosphoadenosine 5'-phosphosulfate biosynthetic process); GO:0050427 (P:3'-phosphoadenosine 5'-phosphosulfate metabolic process); GO:0005975 (P:carbohydrate metabolic process); GO:0030203 (P:glycosaminoglycan metabolic process); GO:0044281 (P:small molecule metabolic proces…	GO:0016021 (C:integral component of membrane); GO:0055085 (P:transmembrane transport)	Alternative splicing; Glycoprotein; Golgi apparatus; Membrane; Transmembrane; Transmembrane helix; Transport	Membrane; Transmembrane; Transmembrane helix	REACT_267662 (Defective SLC26A2 causes chondrodysplasias); REACT_13433 (Biological oxidations); REACT_147798 (MPS IV - Morquio syndrome B); REACT_116125 (Disease); REACT_147788 (MPS IIIB - Sanfilippo syndrome B); REACT_22151 (Transport of nucleotide sugars); REACT_147853 (Mucopolysaccharidoses); REACT_111217 (Metabolism); REACT_15518 (Transmembrane transport of small molecules); REACT_19118 (SLC-…
P00813	Adenosine deaminase	Homo sapiens	KNDQANYSLNTDDPL	S291	S300	U3IMG8	Uncharacterized protein (Fragment)	RKDRANYSINTDDPL	4	2	2	0	1	3e-126	yes	0	0	GO:0030054 (C:cell junction); GO:0009986 (C:cell surface); GO:0005737 (C:cytoplasm); GO:0060205 (C:cytoplasmic membrane-bounded vesicle lumen); GO:0005829 (C:cytosol); GO:0032839 (C:dendrite cytoplasm); GO:0009897 (C:external side of plasma membrane); GO:0005615 (C:extracellular space); GO:0005764 (C:lysosome); GO:0016020 (C:membrane); GO:0043025 (C:neuronal cell body); GO:0005886 (C:plasma membr…	GO:0019239 (F:deaminase activity); GO:0009168 (P:purine ribonucleoside monophosphate biosynthetic process)	3D-structure; Acetylation; Cell adhesion; Cell junction; Cell membrane; Cytoplasm; Cytoplasmic vesicle; Direct protein sequencing; Disease mutation; Hereditary hemolytic anemia; Hydrolase; Membrane; Metal-binding; Nucleotide metabolism; Polymorphism; SCID		REACT_111217 (Metabolism); REACT_522 (Purine metabolism); REACT_1698 (Metabolism of nucleotides); REACT_1923 (Purine salvage)
P00813	Adenosine deaminase	Homo sapiens	TERLGHGYHTLEDQA	Y240	Y248	U3IMG8	Uncharacterized protein (Fragment)	TERIGHGYHVLEDPE	4	2	2	1	1	3e-126	yes	0	0	GO:0030054 (C:cell junction); GO:0009986 (C:cell surface); GO:0005737 (C:cytoplasm); GO:0060205 (C:cytoplasmic membrane-bounded vesicle lumen); GO:0005829 (C:cytosol); GO:0032839 (C:dendrite cytoplasm); GO:0009897 (C:external side of plasma membrane); GO:0005615 (C:extracellular space); GO:0005764 (C:lysosome); GO:0016020 (C:membrane); GO:0043025 (C:neuronal cell body); GO:0005886 (C:plasma membr…	GO:0019239 (F:deaminase activity); GO:0009168 (P:purine ribonucleoside monophosphate biosynthetic process)	3D-structure; Acetylation; Cell adhesion; Cell junction; Cell membrane; Cytoplasm; Cytoplasmic vesicle; Direct protein sequencing; Disease mutation; Hereditary hemolytic anemia; Hydrolase; Membrane; Metal-binding; Nucleotide metabolism; Polymorphism; SCID		REACT_111217 (Metabolism); REACT_522 (Purine metabolism); REACT_1698 (Metabolism of nucleotides); REACT_1923 (Purine salvage)
P55263	Adenosine kinase	Homo sapiens	GNETEAATFAREQGF	T246	T225	R0LQU7	Adenosine kinase (Fragment)	GNETEAATFAREQGF	0	0	0	0	1	0	yes	0	0	GO:0005829 (C:cytosol); GO:0005634 (C:nucleus); GO:0004001 (F:adenosine kinase activity); GO:0005524 (F:ATP binding); GO:0046872 (F:metal ion binding); GO:0016773 (F:phosphotransferase activity, alcohol group as acceptor); GO:0044822 (F:poly(A) RNA binding); GO:0046085 (P:adenosine metabolic process); GO:0044209 (P:AMP salvage); GO:0032922 (P:circadian regulation of gene expression); GO:0006175 (…	GO:0005829 (C:cytosol); GO:0005634 (C:nucleus); GO:0004001 (F:adenosine kinase activity); GO:0016773 (F:phosphotransferase activity, alcohol group as acceptor); GO:0006175 (P:dATP biosynthetic process); GO:0006166 (P:purine ribonucleoside salvage)	3D-structure; Acetylation; Alternative splicing; ATP-binding; Cytoplasm; Direct protein sequencing; Disease mutation; Kinase; Magnesium; Metal-binding; Nucleotide-binding; Nucleus; Phosphoprotein; Purine salvage; Transferase	Kinase; Transferase	REACT_111217 (Metabolism); REACT_522 (Purine metabolism); REACT_1698 (Metabolism of nucleotides); REACT_1923 (Purine salvage)
P55263	Adenosine kinase	Homo sapiens	VKKFKVEYHAGGSTQ	Y77	Y56	R0LQU7	Adenosine kinase (Fragment)	VKKFKVEYHAGGSTQ	0	0	0	0	1	0	yes	1	1	GO:0005829 (C:cytosol); GO:0005634 (C:nucleus); GO:0004001 (F:adenosine kinase activity); GO:0005524 (F:ATP binding); GO:0046872 (F:metal ion binding); GO:0016773 (F:phosphotransferase activity, alcohol group as acceptor); GO:0044822 (F:poly(A) RNA binding); GO:0046085 (P:adenosine metabolic process); GO:0044209 (P:AMP salvage); GO:0032922 (P:circadian regulation of gene expression); GO:0006175 (…	GO:0005829 (C:cytosol); GO:0005634 (C:nucleus); GO:0004001 (F:adenosine kinase activity); GO:0016773 (F:phosphotransferase activity, alcohol group as acceptor); GO:0006175 (P:dATP biosynthetic process); GO:0006166 (P:purine ribonucleoside salvage)	3D-structure; Acetylation; Alternative splicing; ATP-binding; Cytoplasm; Direct protein sequencing; Disease mutation; Kinase; Magnesium; Metal-binding; Nucleotide-binding; Nucleus; Phosphoprotein; Purine salvage; Transferase	Kinase; Transferase	REACT_111217 (Metabolism); REACT_522 (Purine metabolism); REACT_1698 (Metabolism of nucleotides); REACT_1923 (Purine salvage)
P23526	Adenosylhomocysteinase	Homo sapiens	KVAVVAGYGDVGKGC	Y221	Y222	U3IK54	Adenosylhomocysteinase (Fragment)	KVAVVAGYGDVGKGC	0	0	0	0	1	0	yes	0	1	GO:0005737 (C:cytoplasm); GO:0005829 (C:cytosol); GO:0070062 (C:extracellular vesicular exosome); GO:0042470 (C:melanosome); GO:0004013 (F:adenosylhomocysteinase activity); GO:0034641 (P:cellular nitrogen compound metabolic process); GO:0032259 (P:methylation); GO:0006730 (P:one-carbon metabolic process); GO:0044281 (P:small molecule metabolic process); GO:0000096 (P:sulfur amino acid metabolic p…	GO:0004013 (F:adenosylhomocysteinase activity); GO:0006730 (P:one-carbon metabolic process)	3D-structure; Acetylation; Alternative splicing; Cytoplasm; Direct protein sequencing; Disease mutation; Hydrolase; NAD; One-carbon metabolism; Polymorphism;	Hydrolase; NAD; One-carbon metabolism	REACT_111217 (Metabolism); REACT_6959 (Phase II conjugation); REACT_13 (Metabolism of amino acids and derivatives); REACT_115639 (Sulfur amino acid metabolism); REACT_6946 (Methylation); REACT_13433 (Biological oxidations)
P23526	Adenosylhomocysteinase	Homo sapiens	PAINVNDSVTKSKFD	S183	S184	U3IK54	Adenosylhomocysteinase (Fragment)	PAINVNDSVTKSKFD	0	0	0	0	1	0	yes	0	1	GO:0005737 (C:cytoplasm); GO:0005829 (C:cytosol); GO:0070062 (C:extracellular vesicular exosome); GO:0042470 (C:melanosome); GO:0004013 (F:adenosylhomocysteinase activity); GO:0034641 (P:cellular nitrogen compound metabolic process); GO:0032259 (P:methylation); GO:0006730 (P:one-carbon metabolic process); GO:0044281 (P:small molecule metabolic process); GO:0000096 (P:sulfur amino acid metabolic p…	GO:0004013 (F:adenosylhomocysteinase activity); GO:0006730 (P:one-carbon metabolic process)	3D-structure; Acetylation; Alternative splicing; Cytoplasm; Direct protein sequencing; Disease mutation; Hydrolase; NAD; One-carbon metabolism; Polymorphism;	Hydrolase; NAD; One-carbon metabolism	REACT_111217 (Metabolism); REACT_6959 (Phase II conjugation); REACT_13 (Metabolism of amino acids and derivatives); REACT_115639 (Sulfur amino acid metabolism); REACT_6946 (Methylation); REACT_13433 (Biological oxidations)
Q08828	Adenylate cyclase type 1	Homo sapiens	LGLRKWQYDVWSNDV	Y416	Y374	R0LX35	Adenylate cyclase type 1 (Fragment)	LGLRKWQYDVWSNDV	0	0	0	0	1	0	yes	0	0	GO:0070062 (C:extracellular vesicular exosome); GO:0016021 (C:integral component of membrane); GO:0005634 (C:nucleus); GO:0005886 (C:plasma membrane); GO:0005524 (F:ATP binding); GO:0008294 (F:calcium- and calmodulin-responsive adenylate cyclase activity); GO:0046872 (F:metal ion binding); GO:0007202 (P:activation of phospholipase C activity); GO:0034199 (P:activation of protein kinase A activity…	GO:0016021 (C:integral component of membrane); GO:0005886 (C:plasma membrane); GO:0004016 (F:adenylate cyclase activity); GO:0000166 (F:nucleotide binding); GO:0007409 (P:axonogenesis); GO:0035556 (P:intracellular signal transduction); GO:0007616 (P:long-	ATP-binding; Biological rhythms; Calmodulin-binding; cAMP biosynthesis; Glycoprotein; Lyase; Magnesium; Membrane; Metal-binding; Nucleotide-binding; Polymorphism; Repeat; Transmembrane; Transmembrane helix	Lyase; Nucleotide-binding	REACT_15370 (Neurotransmitter Receptor Binding And Downstream Transmission In The Postsynaptic Cell); REACT_20563 (Activation of NMDA receptor upon glutamate binding and postsynaptic events); REACT_116125 (Disease); REACT_24023 (Vasopressin regulates renal water homeostasis via Aquaporins); REACT_11061 (Signalling by NGF); REACT_20625 (CREB phosphorylation through the activation of Adenylate Cycl…
Q08462	Adenylate cyclase type 2	Homo sapiens	TNNFHNLYVKRHTNV	Y282	Y284	U3IMA0	Uncharacterized protein (Fragment)	TNNFHNLYVKRHTNV	0	0	0	0	1	0	yes	0	0	GO:0005737 (C:cytoplasm); GO:0030425 (C:dendrite); GO:0016021 (C:integral component of membrane); GO:0005622 (C:intracellular); GO:0016020 (C:membrane); GO:0045121 (C:membrane raft); GO:0005886 (C:plasma membrane); GO:0043234 (C:protein complex); GO:0004016 (F:adenylate cyclase activity); GO:0008179 (F:adenylate cyclase binding); GO:0005524 (F:ATP binding); GO:0008294 (F:calcium- and calmodulin-r…	GO:0016021 (C:integral component of membrane); GO:0004016 (F:adenylate cyclase activity); GO:0000166 (F:nucleotide binding); GO:0035556 (P:intracellular signal transduction)	Alternative splicing; ATP-binding; cAMP biosynthesis; Glycoprotein; Lyase; Magnesium; Membrane; Metal-binding; Nucleotide-binding; Phosphoprotein; Polymorphism; Repeat; Transmembrane; Transmembrane helix	Lyase; Nucleotide-binding	REACT_15370 (Neurotransmitter Receptor Binding And Downstream Transmission In The Postsynaptic Cell); REACT_116125 (Disease); REACT_24023 (Vasopressin regulates renal water homeostasis via Aquaporins); REACT_11061 (Signalling by NGF); REACT_267634 (Hedgehog 'off' state); REACT_19327 (G alpha (s) signalling events); REACT_111217 (Metabolism); REACT_15518 (Transmembrane transport of small molecules…
O60266	Adenylate cyclase type 3	Homo sapiens	FSTWIDRTRWARNTW	T701	T684	U3J034	Uncharacterized protein	FSTWIDRTRWARNTW	0	0	0	0	1	0	yes	0	0	GO:0005929 (C:cilium); GO:0005737 (C:cytoplasm); GO:0005887 (C:integral component of plasma membrane); GO:0005886 (C:plasma membrane); GO:0004016 (F:adenylate cyclase activity); GO:0005524 (F:ATP binding); GO:0046872 (F:metal ion binding); GO:0007202 (P:activation of phospholipase C activity); GO:0034199 (P:activation of protein kinase A activity); GO:0007189 (P:adenylate cyclase-activating G-pro…	GO:0016021 (C:integral component of membrane); GO:0000166 (F:nucleotide binding); GO:0016849 (F:phosphorus-oxygen lyase activity); GO:0009190 (P:cyclic nucleotide biosynthetic process); GO:0035556 (P:intracellular signal transduction)	Alternative splicing; ATP-binding; Calmodulin-binding; cAMP biosynthesis; Glycoprotein; Lyase; Magnesium; Membrane; Metal-binding; Nucleotide-binding; Olfaction; Polymorphism; Repeat; Sensory transduction; Transmembrane; Transmembrane helix	Lyase; Membrane; Nucleotide-binding; Transmembrane; Transmembrane helix	REACT_15370 (Neurotransmitter Receptor Binding And Downstream Transmission In The Postsynaptic Cell); REACT_20563 (Activation of NMDA receptor upon glutamate binding and postsynaptic events); REACT_116125 (Disease); REACT_24023 (Vasopressin regulates renal water homeostasis via Aquaporins); REACT_11061 (Signalling by NGF); REACT_20625 (CREB phosphorylation through the activation of Adenylate Cycl…
O60266	Adenylate cyclase type 3	Homo sapiens	MLSFYYFSRHVEKLA	S857	S844	U3J034	Uncharacterized protein	MLSFYYFSRHVEKLA	0	0	0	0	1	0	yes	0	0	GO:0005929 (C:cilium); GO:0005737 (C:cytoplasm); GO:0005887 (C:integral component of plasma membrane); GO:0005886 (C:plasma membrane); GO:0004016 (F:adenylate cyclase activity); GO:0005524 (F:ATP binding); GO:0046872 (F:metal ion binding); GO:0007202 (P:activation of phospholipase C activity); GO:0034199 (P:activation of protein kinase A activity); GO:0007189 (P:adenylate cyclase-activating G-pro…	GO:0016021 (C:integral component of membrane); GO:0000166 (F:nucleotide binding); GO:0016849 (F:phosphorus-oxygen lyase activity); GO:0009190 (P:cyclic nucleotide biosynthetic process); GO:0035556 (P:intracellular signal transduction)	Alternative splicing; ATP-binding; Calmodulin-binding; cAMP biosynthesis; Glycoprotein; Lyase; Magnesium; Membrane; Metal-binding; Nucleotide-binding; Olfaction; Polymorphism; Repeat; Sensory transduction; Transmembrane; Transmembrane helix	Lyase; Membrane; Nucleotide-binding; Transmembrane; Transmembrane helix	REACT_15370 (Neurotransmitter Receptor Binding And Downstream Transmission In The Postsynaptic Cell); REACT_20563 (Activation of NMDA receptor upon glutamate binding and postsynaptic events); REACT_116125 (Disease); REACT_24023 (Vasopressin regulates renal water homeostasis via Aquaporins); REACT_11061 (Signalling by NGF); REACT_20625 (CREB phosphorylation through the activation of Adenylate Cycl…
O95622	Adenylate cyclase type 5	Homo sapiens	MKYINEHSFNNFQMK	S1169	S1081	U3ICQ5	Uncharacterized protein (Fragment)	MKYINEHSFNNFQMK	0	0	0	0	1	0	yes	0	0	GO:0016021 (C:integral component of membrane); GO:0005886 (C:plasma membrane); GO:0072372 (C:primary cilium); GO:0004016 (F:adenylate cyclase activity); GO:0008179 (F:adenylate cyclase binding); GO:0005524 (F:ATP binding); GO:0046872 (F:metal ion binding); GO:0046982 (F:protein heterodimerization activity); GO:0007202 (P:activation of phospholipase C activity); GO:0034199 (P:activation of protein…	GO:0016021 (C:integral component of membrane); GO:0004016 (F:adenylate cyclase activity); GO:0000166 (F:nucleotide binding); GO:0035556 (P:intracellular signal transduction)	Alternative splicing; ATP-binding; cAMP biosynthesis; Cell projection; Cilium; Disease mutation; Glycoprotein; Lyase; Magnesium; Membrane; Metal-binding; Nucleotide-binding; Phosphoprotein; Repeat; Transmembrane; Transmembrane helix	Lyase; Nucleotide-binding	REACT_15370 (Neurotransmitter Receptor Binding And Downstream Transmission In The Postsynaptic Cell); REACT_18339 (Adrenaline,noradrenaline inhibits insulin secretion); REACT_116125 (Disease); REACT_24023 (Vasopressin regulates renal water homeostasis via Aquaporins); REACT_11061 (Signalling by NGF); REACT_267634 (Hedgehog 'off' state); REACT_19327 (G alpha (s) signalling events); REACT_111217 (M…
O43306	Adenylate cyclase type 6	Homo sapiens	NMRVGIHSGRVHCGV	S477	S480	U3ICQ5	Uncharacterized protein (Fragment)	NMRVGIHSGRVHCGV	0	0	0	0	1	0	yes	0	0	GO:0005929 (C:cilium); GO:0016021 (C:integral component of membrane); GO:0016020 (C:membrane); GO:0005886 (C:plasma membrane); GO:0004016 (F:adenylate cyclase activity); GO:0005524 (F:ATP binding); GO:0046872 (F:metal ion binding); GO:0005515 (F:protein binding); GO:0019901 (F:protein kinase binding); GO:0007202 (P:activation of phospholipase C activity); GO:0034199 (P:activation of protein kinas…	GO:0016021 (C:integral component of membrane); GO:0004016 (F:adenylate cyclase activity); GO:0000166 (F:nucleotide binding); GO:0035556 (P:intracellular signal transduction)	Alternative splicing; ATP-binding; cAMP biosynthesis; Cell projection; Cilium; Glycoprotein; Lyase; Magnesium; Membrane; Metal-binding; Nucleotide-binding; Phosphoprotein; Polymorphism; Repeat; Transmembrane; Transmembrane helix	Lyase; Nucleotide-binding	REACT_15370 (Neurotransmitter Receptor Binding And Downstream Transmission In The Postsynaptic Cell); REACT_18339 (Adrenaline,noradrenaline inhibits insulin secretion); REACT_116125 (Disease); REACT_24023 (Vasopressin regulates renal water homeostasis via Aquaporins); REACT_11061 (Signalling by NGF); REACT_267634 (Hedgehog 'off' state); REACT_19327 (G alpha (s) signalling events); REACT_111217 (M…
P51828	Adenylate cyclase type 7	Homo sapiens	IKQVREATGVDINMR	T365	T368	U3J2P4	Uncharacterized protein (Fragment)	IKQVREATGVDINMR	0	0	0	0	1	0	yes	0	0	GO:0016021 (C:integral component of membrane); GO:0005886 (C:plasma membrane); GO:0004016 (F:adenylate cyclase activity); GO:0005524 (F:ATP binding); GO:0046872 (F:metal ion binding); GO:0007202 (P:activation of phospholipase C activity); GO:0034199 (P:activation of protein kinase A activity); GO:0007189 (P:adenylate cyclase-activating G-protein coupled receptor signaling pathway); GO:0007193 (P:…	GO:0016021 (C:integral component of membrane); GO:0004016 (F:adenylate cyclase activity); GO:0000166 (F:nucleotide binding); GO:0035556 (P:intracellular signal transduction)	ATP-binding; cAMP biosynthesis; Glycoprotein; Lyase; Magnesium; Membrane; Metal-binding; Nucleotide-binding; Repeat; Transmembrane; Transmembrane helix	Lyase; Nucleotide-binding	REACT_15370 (Neurotransmitter Receptor Binding And Downstream Transmission In The Postsynaptic Cell); REACT_116125 (Disease); REACT_24023 (Vasopressin regulates renal water homeostasis via Aquaporins); REACT_11061 (Signalling by NGF); REACT_267634 (Hedgehog 'off' state); REACT_19327 (G alpha (s) signalling events); REACT_111217 (Metabolism); REACT_15518 (Transmembrane transport of small molecules…
O60503	Adenylate cyclase type 9	Homo sapiens	RVGVHTGTVLCGILG	T494	T493	U3J6R6	Uncharacterized protein	RVGVHTGTVLCGILG	0	0	0	0	1	0	yes	0	0	GO:0030424 (C:axon); GO:0030425 (C:dendrite); GO:0005887 (C:integral component of plasma membrane); GO:0005886 (C:plasma membrane); GO:0004016 (F:adenylate cyclase activity); GO:0005524 (F:ATP binding); GO:0046872 (F:metal ion binding); GO:0007202 (P:activation of phospholipase C activity); GO:0034199 (P:activation of protein kinase A activity); GO:0007189 (P:adenylate cyclase-activating G-protei…	GO:0016021 (C:integral component of membrane); GO:0000166 (F:nucleotide binding); GO:0016849 (F:phosphorus-oxygen lyase activity); GO:0009190 (P:cyclic nucleotide biosynthetic process); GO:0035556 (P:intracellular signal transduction)	ATP-binding; cAMP biosynthesis; Glycoprotein; Lyase; Magnesium; Membrane; Metal-binding; Nucleotide-binding; Phosphoprotein; Polymorphism; Repeat; Transmembrane; Transmembrane helix	Lyase; Membrane; Nucleotide-binding; Transmembrane; Transmembrane helix	REACT_15370 (Neurotransmitter Receptor Binding And Downstream Transmission In The Postsynaptic Cell); REACT_116125 (Disease); REACT_24023 (Vasopressin regulates renal water homeostasis via Aquaporins); REACT_11061 (Signalling by NGF); REACT_267634 (Hedgehog 'off' state); REACT_19327 (G alpha (s) signalling events); REACT_111217 (Metabolism); REACT_15518 (Transmembrane transport of small molecules…
P54819	Adenylate kinase 2, mitochondrial	Homo sapiens	IEFSIPDSLLIRRIT	S133	S85	U3IGM4	Uncharacterized protein (Fragment)	VEFSIPDSLLIRRIT	1	0	0	0	1	1e-121	yes	0	1	GO:0005829 (C:cytosol); GO:0070062 (C:extracellular vesicular exosome); GO:0005743 (C:mitochondrial inner membrane); GO:0005758 (C:mitochondrial intermembrane space); GO:0097226 (C:sperm mitochondrial sheath); GO:0004017 (F:adenylate kinase activity); GO:0005524 (F:ATP binding); GO:0006172 (P:ADP biosynthetic process); GO:0046033 (P:AMP metabolic process); GO:0007420 (P:brain development); GO:004…	GO:0004017 (F:adenylate kinase activity); GO:0005524 (F:ATP binding)	3D-structure; Acetylation; Alternative splicing; ATP-binding; Direct protein sequencing; Disease mutation; Disulfide bond; Kinase; Mitochondrion; Nucleotide-binding; Polymorphism; Transferase	Kinase; Transferase	REACT_111217 (Metabolism); REACT_1698 (Metabolism of nucleotides); REACT_21330 (Synthesis and interconversion of nucleotide di- and triphosphates)
P54819	Adenylate kinase 2, mitochondrial	Homo sapiens	RAMVASGSELGKKLK	S58	S10	U3IGM4	Uncharacterized protein (Fragment)	RAMVASGSELGKRLK	1	0	0	0	1	1e-121	yes	0	1	GO:0005829 (C:cytosol); GO:0070062 (C:extracellular vesicular exosome); GO:0005743 (C:mitochondrial inner membrane); GO:0005758 (C:mitochondrial intermembrane space); GO:0097226 (C:sperm mitochondrial sheath); GO:0004017 (F:adenylate kinase activity); GO:0005524 (F:ATP binding); GO:0006172 (P:ADP biosynthetic process); GO:0046033 (P:AMP metabolic process); GO:0007420 (P:brain development); GO:004…	GO:0004017 (F:adenylate kinase activity); GO:0005524 (F:ATP binding)	3D-structure; Acetylation; Alternative splicing; ATP-binding; Direct protein sequencing; Disease mutation; Disulfide bond; Kinase; Mitochondrion; Nucleotide-binding; Polymorphism; Transferase	Kinase; Transferase	REACT_111217 (Metabolism); REACT_1698 (Metabolism of nucleotides); REACT_21330 (Synthesis and interconversion of nucleotide di- and triphosphates)
Q920P5	Adenylate kinase isoenzyme 5	Mus musculus	LPPIHQFSIESDTDL	S105	S106	U3IKN7	Uncharacterized protein (Fragment)	LPPIHQFSIESDTDL	0	0	0	0	1	0	yes	0	0	GO:0005813 (C:centrosome); GO:0005737 (C:cytoplasm); GO:0004017 (F:adenylate kinase activity); GO:0005524 (F:ATP binding); GO:0004550 (F:nucleoside diphosphate kinase activity); GO:0019206 (F:nucleoside kinase activity); GO:0046034 (P:ATP metabolic process); GO:0006165 (P:nucleoside diphosphate phosphorylation); GO:0009142 (P:nucleoside triphosphate biosynthetic process)	GO:0005524 (F:ATP binding); GO:0019205 (F:nucleobase-containing compound kinase activity); GO:0006139 (P:nucleobase-containing compound metabolic process)	Alternative splicing; ATP-binding; Cytoplasm; Kinase; Nucleotide-binding; Transferase	Kinase; Transferase	REACT_245662 (Metabolism of nucleotides); REACT_238368 (Synthesis and interconversion of nucleotide di- and triphosphates); REACT_188937 (Metabolism)
Q920P5	Adenylate kinase isoenzyme 5	Mus musculus	SNFPYRRYDRLPPIH	Y95	Y96	U3IKN7	Uncharacterized protein (Fragment)	SNFPYRRYDRLPPIH	0	0	0	0	1	0	yes	0	0	GO:0005813 (C:centrosome); GO:0005737 (C:cytoplasm); GO:0004017 (F:adenylate kinase activity); GO:0005524 (F:ATP binding); GO:0004550 (F:nucleoside diphosphate kinase activity); GO:0019206 (F:nucleoside kinase activity); GO:0046034 (P:ATP metabolic process); GO:0006165 (P:nucleoside diphosphate phosphorylation); GO:0009142 (P:nucleoside triphosphate biosynthetic process)	GO:0005524 (F:ATP binding); GO:0019205 (F:nucleobase-containing compound kinase activity); GO:0006139 (P:nucleobase-containing compound metabolic process)	Alternative splicing; ATP-binding; Cytoplasm; Kinase; Nucleotide-binding; Transferase	Kinase; Transferase	REACT_245662 (Metabolism of nucleotides); REACT_238368 (Synthesis and interconversion of nucleotide di- and triphosphates); REACT_188937 (Metabolism)
P30566	Adenylosuccinate lyase	Homo sapiens	IGSSAMPYKRNPMRS	Y294	Y276	U3IN97	Uncharacterized protein (Fragment)	IGSSAMPYKRNPMRS	0	0	0	0	1	0	yes	0	1	GO:0005829 (C:cytosol); GO:0005739 (C:mitochondrion); GO:0070626 (F:(S)-2-(5-amino-1-(5-phospho-D-ribosyl)imidazole-4-carboxamido)succinate AMP-lyase (fumarate-forming) activity); GO:0004018 (F:N6-(1,2-dicarboxyethyl)AMP AMP-lyase (fumarate-forming) activity); GO:0044208 (P:'de novo' AMP biosynthetic process); GO:0006189 (P:'de novo' IMP biosynthetic process); GO:0009060 (P:aerobic respiration); …	GO:0004018 (F:N6-(1,2-dicarboxyethyl)AMP AMP-lyase (fumarate-forming) activity); GO:0009152 (P:purine ribonucleotide biosynthetic process)	3D-structure; Acetylation; Alternative splicing; Direct protein sequencing; Disease mutation; Epilepsy; Lyase; Purine biosynthesis;		REACT_111217 (Metabolism); REACT_522 (Purine metabolism); REACT_1776 (Purine ribonucleoside monophosphate biosynthesis); REACT_1698 (Metabolism of nucleotides)
P54822	Adenylosuccinate lyase	Mus musculus	QELPFMATENIIMAM	T382	T364	U3IN97	Uncharacterized protein (Fragment)	QELPFMATENIIMAM	0	0	0	0	1	0	yes	0	0	GO:0005829 (C:cytosol); GO:0005739 (C:mitochondrion); GO:0070626 (F:(S)-2-(5-amino-1-(5-phospho-D-ribosyl)imidazole-4-carboxamido)succinate AMP-lyase (fumarate-forming) activity); GO:0004018 (F:N6-(1,2-dicarboxyethyl)AMP AMP-lyase (fumarate-forming) activity); GO:0044208 (P:'de novo' AMP biosynthetic process); GO:0006189 (P:'de novo' IMP biosynthetic process); GO:0009060 (P:aerobic respiration); …	GO:0004018 (F:N6-(1,2-dicarboxyethyl)AMP AMP-lyase (fumarate-forming) activity); GO:0009152 (P:purine ribonucleotide biosynthetic process)	Acetylation; Lyase; Purine biosynthesis;		REACT_245662 (Metabolism of nucleotides); REACT_263184 (Purine ribonucleoside monophosphate biosynthesis); REACT_188937 (Metabolism); REACT_263730 (Purine metabolism)
Q8N142	Adenylosuccinate synthetase isozyme 1	Homo sapiens	KWVGVGKSRESMIQL	S449	S390	U3J921	Adenylosuccinate synthetase (Fragment)	KWVGVGKSRESMIQL	0	0	0	0	1	0	yes	0	1	GO:0005737 (C:cytoplasm); GO:0005829 (C:cytosol); GO:0004019 (F:adenylosuccinate synthase activity); GO:0005525 (F:GTP binding); GO:0003924 (F:GTPase activity); GO:0000287 (F:magnesium ion binding); GO:0042301 (F:phosphate ion binding); GO:0044208 (P:'de novo' AMP biosynthetic process); GO:0006167 (P:AMP biosynthetic process); GO:0006531 (P:aspartate metabolic process); GO:0035690 (P:cellular res…	GO:0004019 (F:adenylosuccinate synthase activity); GO:0005525 (F:GTP binding); GO:0046872 (F:metal ion binding); GO:0044208 (P:'de novo' AMP biosynthetic process)	3D-structure; Alternative splicing; Cytoplasm; GTP-binding; Ligase; Magnesium; Metal-binding; Nucleotide-binding; Purine biosynthesis;	GTP-binding; Ligase; Magnesium; Metal-binding; Nucleotide-binding; Purine biosynthesis	REACT_111217 (Metabolism); REACT_522 (Purine metabolism); REACT_1776 (Purine ribonucleoside monophosphate biosynthesis); REACT_1698 (Metabolism of nucleotides)
Q91VH1	Adiponectin receptor protein 1	Mus musculus	EKMEEFVYKVWEGRW	Y85	Y45	U3J969	Uncharacterized protein (Fragment)	EKMEEFVYKVWEGRW	0	0	0	0	1	0	yes	0	0	GO:0016021 (C:integral component of membrane); GO:0005886 (C:plasma membrane); GO:0055100 (F:adiponectin binding); GO:0042562 (F:hormone binding); GO:0042802 (F:identical protein binding); GO:0005515 (F:protein binding); GO:0046982 (F:protein heterodimerization activity); GO:0004872 (F:receptor activity); GO:0033211 (P:adiponectin-activated signaling pathway); GO:0019395 (P:fatty acid oxidation);…	GO:0016021 (C:integral component of membrane)	Fatty acid metabolism; Lipid metabolism; Membrane; Receptor; Transmembrane; Transmembrane helix
P51881	ADP/ATP translocase 2	Mus musculus	AFFKGAWSNVLRGMG	S276	S240	U3IXX4	Uncharacterized protein (Fragment)	AFFKGAWSNVLRGMG	0	0	0	0	1	0	yes	0	2	GO:0016021 (C:integral component of membrane); GO:0005743 (C:mitochondrial inner membrane); GO:0042645 (C:mitochondrial nucleoid); GO:0005739 (C:mitochondrion); GO:0071817 (C:MMXD complex); GO:0005215 (F:transporter activity); GO:0007059 (P:chromosome segregation); GO:1901029 (P:negative regulation of mitochondrial outer membrane permeabilization involved in apoptotic signaling pathway); GO:00082…	GO:0016021 (C:integral component of membrane); GO:0005743 (C:mitochondrial inner membrane); GO:0005215 (F:transporter activity); GO:0055085 (P:transmembrane transport)	Acetylation; Chromosome partition; Direct protein sequencing; Membrane; Methylation; Mitochondrion; Mitochondrion inner membrane; Repeat; Transmembrane; Transmembrane helix; Transport	Membrane; Repeat; Transmembrane; Transmembrane helix; Transport	REACT_263148 (Regulation of insulin secretion); REACT_188937 (Metabolism); REACT_217323 (Integration of energy metabolism)
P12236	ADP/ATP translocase 3	Homo sapiens	RAAYFGVYDTAKGML	Y195	Y192	U3IUQ7	Uncharacterized protein (Fragment)	RAAYFGVYDTAKGML	0	0	0	0	1	0	yes	0	2	GO:0016021 (C:integral component of membrane); GO:0005743 (C:mitochondrial inner membrane); GO:0005744 (C:mitochondrial inner membrane presequence translocase complex); GO:0005739 (C:mitochondrion); GO:0005634 (C:nucleus); GO:0005471 (F:ATP:ADP antiporter activity); GO:0046732 (P:active induction of host immune response by virus); GO:0015866 (P:ADP transport); GO:0006915 (P:apoptotic process); GO…	GO:0016021 (C:integral component of membrane); GO:0005743 (C:mitochondrial inner membrane); GO:0005215 (F:transporter activity); GO:0055085 (P:transmembrane transport)	Acetylation; Apoptosis; Direct protein sequencing; Host-virus interaction; Membrane; Mitochondrion; Mitochondrion inner membrane; Polymorphism; Repeat; Transmembrane; Transmembrane helix; Transport	Membrane; Repeat; Transmembrane; Transmembrane helix; Transport	REACT_111217 (Metabolism); REACT_1505 (Integration of energy metabolism); REACT_6757 (Interactions of Vpr with host cellular proteins); REACT_8016 (Vpr-mediated induction of apoptosis by mitochondrial outer membrane permeabilization); REACT_6167 (Influenza Infection); REACT_6213 (Influenza Virus Induced Apoptosis); REACT_17015 (Metabolism of proteins); REACT_6323 (Host Interactions with Influenza…
Q8BVU5	ADP-ribose pyrophosphatase, mitochondrial	Mus musculus	RTSPYPGSKVERSQV	S73	S40	R0LKZ6	ADP-ribose pyrophosphatase, mitochondrial (Fragment)	LTSPYPGSRVERSRV	3	1	1	0	1	4e-179	yes	0	0	GO:0005739 (C:mitochondrion); GO:0043262 (F:adenosine-diphosphatase activity); GO:0047631 (F:ADP-ribose diphosphatase activity); GO:0046032 (P:ADP catabolic process); GO:0046709 (P:IDP catabolic process)	GO:0043262 (F:adenosine-diphosphatase activity); GO:0047631 (F:ADP-ribose diphosphatase activity); GO:0046032 (P:ADP catabolic process); GO:0046709 (P:IDP catabolic process)	Hydrolase; Magnesium; Manganese; Mitochondrion; Phosphoprotein; Transit peptide		REACT_245662 (Metabolism of nucleotides); REACT_188937 (Metabolism); REACT_196618 (Phosphate bond hydrolysis by NUDT proteins)
P84078	ADP-ribosylation factor 1	Mus musculus	AGKTTILYKLKLGEI	Y35	Y45	U3I9V5	Uncharacterized protein (Fragment)	AGKTTILYKLKLGEI	0	0	0	0	1	3e-133	yes	0	0	GO:0030054 (C:cell junction); GO:0005829 (C:cytosol); GO:0012505 (C:endomembrane system); GO:0005794 (C:Golgi apparatus); GO:0043005 (C:neuron projection); GO:0048471 (C:perinuclear region of cytoplasm); GO:0014069 (C:postsynaptic density); GO:0045211 (C:postsynaptic membrane); GO:0030017 (C:sarcomere); GO:0005525 (F:GTP binding); GO:0005515 (F:protein binding); GO:0006878 (P:cellular copper ion …	GO:0005622 (C:intracellular); GO:0005525 (F:GTP binding); GO:0007264 (P:small GTPase mediated signal transduction)	3D-structure; Acetylation; Cell junction; Cell membrane; Cytoplasm; Direct protein sequencing; ER-Golgi transport; Golgi apparatus; GTP-binding; Lipoprotein; Membrane; Myristate; Nucleotide-binding; Postsynaptic cell membrane; Protein transport; Synapse;	GTP-binding; Nucleotide-binding	REACT_209837 (Membrane Trafficking); REACT_207127 (Golgi to ER Retrograde Transport); REACT_234979 (Clathrin derived vesicle budding); REACT_243409 (trans-Golgi Network Vesicle Budding); REACT_227904 (COPI Mediated Transport); REACT_231722 (Lysosome Vesicle Biogenesis); REACT_232671 (Golgi Associated Vesicle Biogenesis); REACT_199016 (PI Metabolism); REACT_232291 (Metabolism of lipids and lipopro…
P84078	ADP-ribosylation factor 1	Mus musculus	TDKLGLHSLRHRNWY	S147	S157	U3I9V5	Uncharacterized protein (Fragment)	TDKLGLHSLRHRNWY	0	0	0	0	1	3e-133	yes	0	5	GO:0030054 (C:cell junction); GO:0005829 (C:cytosol); GO:0012505 (C:endomembrane system); GO:0005794 (C:Golgi apparatus); GO:0043005 (C:neuron projection); GO:0048471 (C:perinuclear region of cytoplasm); GO:0014069 (C:postsynaptic density); GO:0045211 (C:postsynaptic membrane); GO:0030017 (C:sarcomere); GO:0005525 (F:GTP binding); GO:0005515 (F:protein binding); GO:0006878 (P:cellular copper ion …	GO:0005622 (C:intracellular); GO:0005525 (F:GTP binding); GO:0007264 (P:small GTPase mediated signal transduction)	3D-structure; Acetylation; Cell junction; Cell membrane; Cytoplasm; Direct protein sequencing; ER-Golgi transport; Golgi apparatus; GTP-binding; Lipoprotein; Membrane; Myristate; Nucleotide-binding; Postsynaptic cell membrane; Protein transport; Synapse;	GTP-binding; Nucleotide-binding	REACT_209837 (Membrane Trafficking); REACT_207127 (Golgi to ER Retrograde Transport); REACT_234979 (Clathrin derived vesicle budding); REACT_243409 (trans-Golgi Network Vesicle Budding); REACT_227904 (COPI Mediated Transport); REACT_231722 (Lysosome Vesicle Biogenesis); REACT_232671 (Golgi Associated Vesicle Biogenesis); REACT_199016 (PI Metabolism); REACT_232291 (Metabolism of lipids and lipopro…
Q8N6T3	ADP-ribosylation factor GTPase-activating protein 1	Homo sapiens	FLNNAMSSLYSGWSS	S206	S206	U3IFL4	Uncharacterized protein	FLNNAMSSLYSGWSS	0	0	0	0	1	0	yes	0	0	GO:0005829 (C:cytosol); GO:0030660 (C:Golgi-associated vesicle membrane); GO:0045202 (C:synapse); GO:0008060 (F:ARF GTPase activator activity); GO:0005096 (F:GTPase activator activity); GO:0005515 (F:protein binding); GO:0008270 (F:zinc ion binding); GO:0006987 (P:activation of signaling protein activity involved in unfolded protein response); GO:0044267 (P:cellular protein metabolic process); GO…	GO:0008060 (F:ARF GTPase activator activity); GO:0008270 (F:zinc ion binding); GO:0032312 (P:regulation of ARF GTPase activity)	3D-structure; Acetylation; Alternative splicing; Cytoplasm; ER-Golgi transport; Golgi apparatus; GTPase activation; Metal-binding; Phosphoprotein; Polymorphism; Protein transport; Transport; Zinc; Zinc-finger	Metal-binding; Zinc	REACT_18273 (XBP1(S) activates chaperone genes); REACT_17015 (Metabolism of proteins); REACT_11096 (COPI Mediated Transport); REACT_18368 (IRE1alpha activates chaperones); REACT_11208 (Golgi to ER Retrograde Transport); REACT_18356 (Unfolded Protein Response (UPR)); REACT_11123 (Membrane Trafficking)
Q9UKK9	ADP-sugar pyrophosphatase	Homo sapiens	VIPVLQRTLHYECIV	T71	T72	U3ID96	Uncharacterized protein	VIAVLQRTLHYDCIV	2	1	1	0	1	5e-115	yes	0	0	GO:0005829 (C:cytosol); GO:0070062 (C:extracellular vesicular exosome); GO:0005622 (C:intracellular); GO:0005634 (C:nucleus); GO:0047631 (F:ADP-ribose diphosphatase activity); GO:0019144 (F:ADP-sugar diphosphatase activity); GO:0000287 (F:magnesium ion binding); GO:0017110 (F:nucleoside-diphosphatase activity); GO:0030515 (F:snoRNA binding); GO:0019303 (P:D-ribose catabolic process); GO:0034656 (…	GO:0016787 (F:hydrolase activity)	3D-structure; Acetylation; Hydrolase; Magnesium; Metal-binding; Phosphoprotein; Polymorphism; RNA-binding	Hydrolase	REACT_111217 (Metabolism); REACT_150237 (Phosphate bond hydrolysis by NUDT proteins); REACT_1698 (Metabolism of nucleotides)
Q9UKK9	ADP-sugar pyrophosphatase	Homo sapiens	VLQRTLHYECIVLVK	Y74	Y75	U3ID96	Uncharacterized protein	VLQRTLHYDCIVLVK	1	0	1	0	1	5e-115	yes	0	6	GO:0005829 (C:cytosol); GO:0070062 (C:extracellular vesicular exosome); GO:0005622 (C:intracellular); GO:0005634 (C:nucleus); GO:0047631 (F:ADP-ribose diphosphatase activity); GO:0019144 (F:ADP-sugar diphosphatase activity); GO:0000287 (F:magnesium ion binding); GO:0017110 (F:nucleoside-diphosphatase activity); GO:0030515 (F:snoRNA binding); GO:0019303 (P:D-ribose catabolic process); GO:0034656 (…	GO:0016787 (F:hydrolase activity)	3D-structure; Acetylation; Hydrolase; Magnesium; Metal-binding; Phosphoprotein; Polymorphism; RNA-binding	Hydrolase	REACT_111217 (Metabolism); REACT_150237 (Phosphate bond hydrolysis by NUDT proteins); REACT_1698 (Metabolism of nucleotides)
P46656	Adrenodoxin, mitochondrial	Mus musculus	YEKLDAITDEENDML	T135	T72	U3I7U1	Uncharacterized protein (Fragment)	FEKLDAITDEEMDML	2	1	1	1	1	3e-75	yes	0	1	GO:0005759 (C:mitochondrial matrix); GO:0005739 (C:mitochondrion); GO:0051537 (F:2 iron, 2 sulfur cluster binding); GO:0009055 (F:electron carrier activity); GO:0046872 (F:metal ion binding); GO:0008203 (P:cholesterol metabolic process); GO:0042446 (P:hormone biosynthetic process); GO:0055114 (P:oxidation-reduction process); GO:0006694 (P:steroid biosynthetic process)	GO:0051537 (F:2 iron, 2 sulfur cluster binding); GO:0009055 (F:electron carrier activity); GO:0046872 (F:metal ion binding)	2Fe-2S; Acetylation; Cholesterol metabolism; Electron transport; Iron; Iron-sulfur; Lipid metabolism; Metal-binding; Mitochondrion; Steroid metabolism; Steroidogenesis; Sterol metabolism; Transit peptide; Transport	Iron; Iron-sulfur; Metal-binding	REACT_220061 (Metabolism of steroid hormones and vitamin D); REACT_223561 (Pregnenolone biosynthesis); REACT_196619 (Electron transport from NADPH to Ferredoxin); REACT_199053 (Mitochondrial iron-sulfur cluster biogenesis); REACT_232291 (Metabolism of lipids and lipoproteins); REACT_227038 (Endogenous sterols); REACT_249802 (Phase 1 - Functionalization of compounds); REACT_232343 (Biological oxid…
O43488	Aflatoxin B1 aldehyde reductase member 2	Homo sapiens	FGLRFYAYNPLAGGL	Y225	Y126	R0LSK5	Aflatoxin B1 aldehyde reductase member 2 (Fragment)	FGLRFYAYNPLAGGL	0	0	0	0	1	5e-155	yes	0	2	GO:0070062 (C:extracellular vesicular exosome); GO:0005794 (C:Golgi apparatus); GO:0004032 (F:alditol:NADP+ 1-oxidoreductase activity); GO:0009055 (F:electron carrier activity); GO:0019119 (F:phenanthrene-9,10-epoxide hydrolase activity); GO:0005975 (P:carbohydrate metabolic process); GO:0006081 (P:cellular aldehyde metabolic process); GO:0044597 (P:daunorubicin metabolic process); GO:0044598 (P:…	GO:0005739 (C:mitochondrion)	3D-structure; Acetylation; Cytoplasm; Direct protein sequencing; Golgi apparatus; NADP; Oxidoreductase; Polymorphism;		REACT_111217 (Metabolism); REACT_228214 (Aflatoxin activation and detoxification); REACT_13433 (Biological oxidations)
O43488	Aflatoxin B1 aldehyde reductase member 2	Homo sapiens	RHFGLRFYAYNPLAG	Y223	Y124	R0LSK5	Aflatoxin B1 aldehyde reductase member 2 (Fragment)	RHFGLRFYAYNPLAG	0	0	0	0	1	5e-155	yes	0	1	GO:0070062 (C:extracellular vesicular exosome); GO:0005794 (C:Golgi apparatus); GO:0004032 (F:alditol:NADP+ 1-oxidoreductase activity); GO:0009055 (F:electron carrier activity); GO:0019119 (F:phenanthrene-9,10-epoxide hydrolase activity); GO:0005975 (P:carbohydrate metabolic process); GO:0006081 (P:cellular aldehyde metabolic process); GO:0044597 (P:daunorubicin metabolic process); GO:0044598 (P:…	GO:0005739 (C:mitochondrion)	3D-structure; Acetylation; Cytoplasm; Direct protein sequencing; Golgi apparatus; NADP; Oxidoreductase; Polymorphism;		REACT_111217 (Metabolism); REACT_228214 (Aflatoxin activation and detoxification); REACT_13433 (Biological oxidations)
Q9BSE5	Agmatinase, mitochondrial	Homo sapiens	APRNQPPSPEFVARP	S46	S9	U3IKH5	Uncharacterized protein (Fragment)	SSFNVPPSAEFVARP	5	5	2	2	1	1e-163	yes	0	1	GO:0070062 (C:extracellular vesicular exosome); GO:0005739 (C:mitochondrion); GO:0008783 (F:agmatinase activity); GO:0046872 (F:metal ion binding); GO:0097055 (P:agmatine biosynthetic process); GO:0034641 (P:cellular nitrogen compound metabolic process); GO:0006595 (P:polyamine metabolic process); GO:0033388 (P:putrescine biosynthetic process from arginine); GO:0044281 (P:small molecule metabolic…	GO:0016813 (F:hydrolase activity, acting on carbon-nitrogen (but not peptide) bonds, in linear amidines); GO:0046872 (F:metal ion binding)	Acetylation; Hydrolase; Manganese; Metal-binding; Mitochondrion; Polymorphism; Putrescine biosynthesis; Spermidine biosynthesis; Transit peptide		REACT_111217 (Metabolism); REACT_14800 (Agmatine biosynthesis); REACT_14820 (Metabolism of polyamines); REACT_13 (Metabolism of amino acids and derivatives)
O00468	Agrin	Homo sapiens	KSELFGETARSIEST	T1165	T318	U3J7N0	Uncharacterized protein (Fragment)	KSELFGETARSIESA	1	1	0	0	1	0	yes	0	0	GO:0005605 (C:basal lamina); GO:0030054 (C:cell junction); GO:0009986 (C:cell surface); GO:0005737 (C:cytoplasm); GO:0031012 (C:extracellular matrix); GO:0005576 (C:extracellular region); GO:0005615 (C:extracellular space); GO:0070062 (C:extracellular vesicular exosome); GO:0005796 (C:Golgi lumen); GO:0016021 (C:integral component of membrane); GO:0043202 (C:lysosomal lumen); GO:0005886 (C:plasma…		Alternative splicing; Calcium; Cell junction; Cell membrane; Congenital myasthenic syndrome; Developmental protein; Differentiation; Disease mutation; Disulfide bond; EGF-like domain; Extracellular matrix; Glycoprotein; Heparan sulfate; Laminin EGF-like d	Disulfide bond; Repeat	REACT_121408 (A tetrasaccharide linker sequence is required for GAG synthesis); REACT_163906 (ECM proteoglycans); REACT_13552 (Integrin cell surface interactions); REACT_160102 (Diseases associated with visual transduction); REACT_120752 (HS-GAG degradation); REACT_267662 (Defective SLC26A2 causes chondrodysplasias); REACT_147798 (MPS IV - Morquio syndrome B); REACT_116125 (Disease); REACT_18334 …
O00468	Agrin	Homo sapiens	PEMADPKSELFGETA	S1159	S312	U3J7N0	Uncharacterized protein (Fragment)	PEMADPKSELFGETA	0	0	0	0	1	0	yes	0	0	GO:0005605 (C:basal lamina); GO:0030054 (C:cell junction); GO:0009986 (C:cell surface); GO:0005737 (C:cytoplasm); GO:0031012 (C:extracellular matrix); GO:0005576 (C:extracellular region); GO:0005615 (C:extracellular space); GO:0070062 (C:extracellular vesicular exosome); GO:0005796 (C:Golgi lumen); GO:0016021 (C:integral component of membrane); GO:0043202 (C:lysosomal lumen); GO:0005886 (C:plasma…		Alternative splicing; Calcium; Cell junction; Cell membrane; Congenital myasthenic syndrome; Developmental protein; Differentiation; Disease mutation; Disulfide bond; EGF-like domain; Extracellular matrix; Glycoprotein; Heparan sulfate; Laminin EGF-like d	Disulfide bond; Repeat	REACT_121408 (A tetrasaccharide linker sequence is required for GAG synthesis); REACT_163906 (ECM proteoglycans); REACT_13552 (Integrin cell surface interactions); REACT_160102 (Diseases associated with visual transduction); REACT_120752 (HS-GAG degradation); REACT_267662 (Defective SLC26A2 causes chondrodysplasias); REACT_147798 (MPS IV - Morquio syndrome B); REACT_116125 (Disease); REACT_18334 …
B1AXD8	Akirin-2	Mus musculus	YDAFVKFTHDQIMRR	T184	T108	U3ITP2	Uncharacterized protein (Fragment)	YDAFVKFTHDQIMRR	0	0	0	0	1	8e-67	yes	0	1	GO:0005634 (C:nucleus); GO:0017053 (C:transcriptional repressor complex); GO:0009790 (P:embryo development); GO:0045087 (P:innate immune response); GO:0000122 (P:negative regulation of transcription from RNA polymerase II promoter); GO:0008284 (P:positive regulation of cell proliferation); GO:0010950 (P:positive regulation of endopeptidase activity); GO:0032755 (P:positive regulation of interleuk…		Developmental protein; Immunity; Innate immunity; Nucleus; Phosphoprotein; Repressor; Transcription; Transcription regulation
P24298	Alanine aminotransferase 1	Homo sapiens	FHSTSKGYMGECGFR	Y316	Y262	U3IQN0	Uncharacterized protein (Fragment)	FHSTSKGYMGECGYR	1	0	0	0	1	0	yes	0	0	GO:0005829 (C:cytosol); GO:0070062 (C:extracellular vesicular exosome); GO:0004021 (F:L-alanine:2-oxoglutarate aminotransferase activity); GO:0030170 (F:pyridoxal phosphate binding); GO:0008652 (P:cellular amino acid biosynthetic process); GO:0034641 (P:cellular nitrogen compound metabolic process); GO:0042853 (P:L-alanine catabolic process); GO:0044281 (P:small molecule metabolic process)	GO:0003824 (F:catalytic activity); GO:0030170 (F:pyridoxal phosphate binding); GO:0009058 (P:biosynthetic process)	Acetylation; Aminotransferase; Cytoplasm; Direct protein sequencing; Polymorphism; Pyridoxal phosphate; Transferase		REACT_111217 (Metabolism); REACT_238 (Amino acid synthesis and interconversion (transamination)); REACT_13 (Metabolism of amino acids and derivatives)
Q9BYV1	Alanine--glyoxylate aminotransferase 2, mitochondrial	Homo sapiens	GVNGVVQYPKGFLKE	Y298	Y261	U3IGQ0	Uncharacterized protein (Fragment)	GVNGAVQYPKGFLKE	1	0	1	1	1	0	yes	0	0	GO:0005759 (C:mitochondrial matrix); GO:0005739 (C:mitochondrion); GO:0047305 (F:(R)-3-amino-2-methylpropionate-pyruvate transaminase activity); GO:0008453 (F:alanine-glyoxylate transaminase activity); GO:0016223 (F:beta-alanine-pyruvate transaminase activity); GO:0030170 (F:pyridoxal phosphate binding); GO:0034641 (P:cellular nitrogen compound metabolic process); GO:0019265 (P:glycine biosynthet…	GO:0030170 (F:pyridoxal phosphate binding); GO:0008483 (F:transaminase activity)	Acetylation; Alternative splicing; Aminotransferase; Direct protein sequencing; Mitochondrion; Polymorphism; Pyridoxal phosphate; Transferase; Transit peptide	Pyridoxal phosphate	REACT_111217 (Metabolism); REACT_957 (Pyrimidine metabolism); REACT_13 (Metabolism of amino acids and derivatives); REACT_1698 (Metabolism of nucleotides); REACT_16925 (Glyoxylate metabolism); REACT_1023 (Pyrimidine catabolism)
P00325	Alcohol dehydrogenase 1B	Homo sapiens	WEVKKPFSIEDVEVA	S23	S23	U3I4I8	Uncharacterized protein	WEANKPFSIEDVEVA	2	0	1	1	1	0	yes	0	2	GO:0005829 (C:cytosol); GO:0004024 (F:alcohol dehydrogenase activity, zinc-dependent); GO:0008270 (F:zinc ion binding); GO:0006069 (P:ethanol oxidation); GO:0044281 (P:small molecule metabolic process); GO:0006805 (P:xenobiotic metabolic process)	GO:0016491 (F:oxidoreductase activity); GO:0008270 (F:zinc ion binding)	3D-structure; Acetylation; Alternative splicing; Cytoplasm; Direct protein sequencing; Metal-binding; NAD; Oxidoreductase; Polymorphism; Zinc	Metal-binding; Oxidoreductase; Zinc	REACT_111217 (Metabolism); REACT_13705 (Phase 1 - Functionalization of compounds); REACT_34 (Ethanol oxidation); REACT_13433 (Biological oxidations)
P00326	Alcohol dehydrogenase 1C	Homo sapiens	ESVGEGVTTVKPGDK	T82	T82	U3I4I8	Uncharacterized protein	ESVGEGVTSLKPGDK	2	0	2	0	1	0	yes	0	1	GO:0005829 (C:cytosol); GO:0004022 (F:alcohol dehydrogenase (NAD) activity); GO:0008270 (F:zinc ion binding); GO:0006069 (P:ethanol oxidation); GO:0044281 (P:small molecule metabolic process); GO:0006805 (P:xenobiotic metabolic process)	GO:0016491 (F:oxidoreductase activity); GO:0008270 (F:zinc ion binding)	3D-structure; Acetylation; Cytoplasm; Direct protein sequencing; Metal-binding; NAD; Oxidoreductase; Polymorphism; Zinc	Metal-binding; Oxidoreductase; Zinc	REACT_111217 (Metabolism); REACT_13705 (Phase 1 - Functionalization of compounds); REACT_34 (Ethanol oxidation); REACT_13433 (Biological oxidations)
O35945	Aldehyde dehydrogenase, cytosolic 1	Mus musculus	KSNLKRVTLELGGKS	T267	T245	U3IAV6	Uncharacterized protein (Fragment)	KSNLKRVTLELGGKS	0	0	0	0	1	0	yes	0	2	GO:0005737 (C:cytoplasm); GO:0004029 (F:aldehyde dehydrogenase (NAD) activity); GO:0006068 (P:ethanol catabolic process)	GO:0016620 (F:oxidoreductase activity, acting on the aldehyde or oxo group of donors, NAD or NADP as acceptor)	Cytoplasm; NAD; Oxidoreductase;	Oxidoreductase	REACT_232343 (Biological oxidations); REACT_249802 (Phase 1 - Functionalization of compounds); REACT_260489 (Ethanol oxidation); REACT_188937 (Metabolism)
P05091	Aldehyde dehydrogenase, mitochondrial	Homo sapiens	GLAAAVFTKDLDKAN	T450	T454	U3IM27	Uncharacterized protein (Fragment)	GLAAAVFTKDLDKAN	0	0	0	0	1	0	yes	0	0	GO:0070062 (C:extracellular vesicular exosome); GO:0005759 (C:mitochondrial matrix); GO:0004029 (F:aldehyde dehydrogenase (NAD) activity); GO:0004030 (F:aldehyde dehydrogenase [NAD(P)+] activity); GO:0009055 (F:electron carrier activity); GO:0006066 (P:alcohol metabolic process); GO:0005975 (P:carbohydrate metabolic process); GO:0006068 (P:ethanol catabolic process); GO:0006069 (P:ethanol oxidati…	GO:0016620 (F:oxidoreductase activity, acting on the aldehyde or oxo group of donors, NAD or NADP as acceptor)	3D-structure; Acetylation; Alternative splicing; Direct protein sequencing; Mitochondrion; NAD; Oxidoreductase; Polymorphism; Transit peptide	Oxidoreductase	REACT_111217 (Metabolism); REACT_13685 (Neuronal System); REACT_13705 (Phase 1 - Functionalization of compounds); REACT_15532 (Metabolism of serotonin); REACT_13433 (Biological oxidations); REACT_15391 (Serotonin clearance from the synaptic cleft); REACT_13583 (Neurotransmitter Clearance In The Synaptic Cleft); REACT_13477 (Transmission across Chemical Synapses); REACT_34 (Ethanol oxidation)
O60218	Aldo-keto reductase family 1 member B10	Homo sapiens	EEMATILSFNRNWRA	S291	S291	U3IF72	Uncharacterized protein	EEMTTILSFNRNWRA	1	0	1	1	1	3e-170	yes	0	1	GO:0005829 (C:cytosol); GO:0070062 (C:extracellular vesicular exosome); GO:0005764 (C:lysosome); GO:0004033 (F:aldo-keto reductase (NADP) activity); GO:0045550 (F:geranylgeranyl reductase activity); GO:0047718 (F:indanol dehydrogenase activity); GO:0005515 (F:protein binding); GO:0001758 (F:retinal dehydrogenase activity); GO:0006081 (P:cellular aldehyde metabolic process); GO:0044597 (P:daunorub…	GO:0016491 (F:oxidoreductase activity)	3D-structure; Acetylation; Lysosome; NADP; Oxidoreductase; Polymorphism; Secreted		REACT_160125 (Visual phototransduction); REACT_24968 (Retinoid metabolism and transport); REACT_116125 (Disease); REACT_160102 (Diseases associated with visual transduction); REACT_111102 (Signal Transduction)
Q9NUN7	Alkaline ceramidase 3	Homo sapiens	GSWCFHMTLKYEMQL	T83	T80	U3IQ43	Uncharacterized protein (Fragment)	GSWCFHMTLKYEMQL	0	0	0	0	1	2e-154	yes	0	0	GO:0005789 (C:endoplasmic reticulum membrane); GO:0030176 (C:integral component of endoplasmic reticulum membrane); GO:0030173 (C:integral component of Golgi membrane); GO:0070774 (F:phytoceramidase activity); GO:0006672 (P:ceramide metabolic process); GO:0071602 (P:phytosphingosine biosynthetic process); GO:0008284 (P:positive regulation of cell proliferation); GO:0044281 (P:small molecule metab…	GO:0016021 (C:integral component of membrane); GO:0016811 (F:hydrolase activity, acting on carbon-nitrogen (but not peptide) bonds, in linear amides); GO:0006672 (P:ceramide metabolic process)	Alternative splicing; Endoplasmic reticulum; Glycoprotein; Golgi apparatus; Hydrolase; Membrane; Transmembrane; Transmembrane helix		REACT_111217 (Metabolism); REACT_115810 (Sphingolipid de novo biosynthesis); REACT_22258 (Metabolism of lipids and lipoproteins); REACT_19323 (Sphingolipid metabolism)
O00116	Alkyldihydroxyacetonephosphate synthase, peroxisomal	Homo sapiens	SGMKKNIYGNIEDLV	Y326	Y240	U3IS11	Uncharacterized protein (Fragment)	SGMKKNIYGNIEDLV	0	0	0	0	1	0	yes	0	0	GO:0043231 (C:intracellular membrane-bounded organelle); GO:0005739 (C:mitochondrion); GO:0005730 (C:nucleolus); GO:0005782 (C:peroxisomal matrix); GO:0005778 (C:peroxisomal membrane); GO:0005777 (C:peroxisome); GO:0008609 (F:alkylglycerone-phosphate synthase activity); GO:0071949 (F:FAD binding); GO:0008762 (F:UDP-N-acetylmuramate dehydrogenase activity); GO:0044255 (P:cellular lipid metabolic p…	GO:0008609 (F:alkylglycerone-phosphate synthase activity); GO:0050660 (F:flavin adenine dinucleotide binding); GO:0008762 (F:UDP-N-acetylmuramate dehydrogenase activity); GO:0008610 (P:lipid biosynthetic process)	Acetylation; Cataract; Disease mutation; Dwarfism; FAD; Flavoprotein; Lipid biosynthesis; Lipid metabolism; Membrane; Peroxisome; Rhizomelic chondrodysplasia punctata; Transferase; Transit peptide		REACT_111217 (Metabolism); REACT_16957 (Peroxisomal lipid metabolism); REACT_22258 (Metabolism of lipids and lipoproteins); REACT_1407 (Plasmalogen biosynthesis)
O00116	Alkyldihydroxyacetonephosphate synthase, peroxisomal	Homo sapiens	TIISLDTSQMNRILW	S261	S175	U3IS11	Uncharacterized protein (Fragment)	TIISLDTSQMNRILW	0	0	0	0	1	0	yes	0	1	GO:0043231 (C:intracellular membrane-bounded organelle); GO:0005739 (C:mitochondrion); GO:0005730 (C:nucleolus); GO:0005782 (C:peroxisomal matrix); GO:0005778 (C:peroxisomal membrane); GO:0005777 (C:peroxisome); GO:0008609 (F:alkylglycerone-phosphate synthase activity); GO:0071949 (F:FAD binding); GO:0008762 (F:UDP-N-acetylmuramate dehydrogenase activity); GO:0044255 (P:cellular lipid metabolic p…	GO:0008609 (F:alkylglycerone-phosphate synthase activity); GO:0050660 (F:flavin adenine dinucleotide binding); GO:0008762 (F:UDP-N-acetylmuramate dehydrogenase activity); GO:0008610 (P:lipid biosynthetic process)	Acetylation; Cataract; Disease mutation; Dwarfism; FAD; Flavoprotein; Lipid biosynthesis; Lipid metabolism; Membrane; Peroxisome; Rhizomelic chondrodysplasia punctata; Transferase; Transit peptide		REACT_111217 (Metabolism); REACT_16957 (Peroxisomal lipid metabolism); REACT_22258 (Metabolism of lipids and lipoproteins); REACT_1407 (Plasmalogen biosynthesis)
Q91VB8	Alpha globin 1	Mus musculus	IGGHGAEYGAEALER	Y25	Y25	P01986	Hemoglobin subunit alpha-A	IGGHAEEYGAETLER	3	1	3	3	1	5e-71	yes	0	4	GO:0005833 (C:hemoglobin complex); GO:0020037 (F:heme binding); GO:0005506 (F:iron ion binding); GO:0019825 (F:oxygen binding); GO:0005344 (F:oxygen transporter activity)	GO:0005833 (C:hemoglobin complex); GO:0020037 (F:heme binding); GO:0005506 (F:iron ion binding); GO:0019825 (F:oxygen binding); GO:0005344 (F:oxygen transporter activity)	Heme; Iron; Metal-binding; Oxygen transport; Transport	3D-structure; Heme; Iron; Metal-binding; Oxygen transport; Transport	REACT_196573 (Binding and Uptake of Ligands by Scavenger Receptors); REACT_196575 (Scavenging of heme from plasma); REACT_199098 (Erythrocytes take up oxygen and release carbon dioxide); REACT_199095 (O2/CO2 exchange in erythrocytes); REACT_199094 (Erythrocytes take up carbon dioxide and release oxygen); REACT_188937 (Metabolism)
Q11131	Alpha-(1,3)-fucosyltransferase 7	Mus musculus	GIFNWVLSYRRDSDI	S189	T147	R0K5B1	Alpha-(1,3)-fucosyltransferase (Fragment)	QTFNWVMTYRRDSDI	4	2	2	0	1	2e-118	yes	0	0	GO:0032580 (C:Golgi cisterna membrane); GO:0016021 (C:integral component of membrane); GO:0008417 (F:fucosyltransferase activity); GO:0002361 (P:CD4-positive, CD25-positive, alpha-beta regulatory T cell differentiation); GO:0002522 (P:leukocyte migration involved in immune response); GO:0006486 (P:protein glycosylation)	GO:0032580 (C:Golgi cisterna membrane); GO:0016021 (C:integral component of membrane); GO:0008417 (F:fucosyltransferase activity); GO:0002361 (P:CD4-positive, CD25-positive, alpha-beta regulatory T cell differentiation); GO:0002522 (P:leukocyte migration	Alternative splicing; Disulfide bond; Glycoprotein; Glycosyltransferase; Golgi apparatus; Membrane; Signal-anchor; Transferase; Transmembrane; Transmembrane helix	Glycosyltransferase; Golgi apparatus; Membrane; Transferase; Transmembrane
Q11131	Alpha-(1,3)-fucosyltransferase 7	Mus musculus	IFNWVLSYRRDSDIF	Y190	Y148	R0K5B1	Alpha-(1,3)-fucosyltransferase (Fragment)	TFNWVMTYRRDSDIF	3	1	2	0	1	2e-118	yes	0	0	GO:0032580 (C:Golgi cisterna membrane); GO:0016021 (C:integral component of membrane); GO:0008417 (F:fucosyltransferase activity); GO:0002361 (P:CD4-positive, CD25-positive, alpha-beta regulatory T cell differentiation); GO:0002522 (P:leukocyte migration involved in immune response); GO:0006486 (P:protein glycosylation)	GO:0032580 (C:Golgi cisterna membrane); GO:0016021 (C:integral component of membrane); GO:0008417 (F:fucosyltransferase activity); GO:0002361 (P:CD4-positive, CD25-positive, alpha-beta regulatory T cell differentiation); GO:0002522 (P:leukocyte migration	Alternative splicing; Disulfide bond; Glycoprotein; Glycosyltransferase; Golgi apparatus; Membrane; Signal-anchor; Transferase; Transmembrane; Transmembrane helix	Glycosyltransferase; Golgi apparatus; Membrane; Transferase; Transmembrane
Q9BYC5	Alpha-(1,6)-fucosyltransferase	Homo sapiens	DPAVWWVSQFVKYLI	S329	S330	R0L7J0	Alpha-(1,6)-fucosyltransferase (Fragment)	DPAVWWVSQFVKYLI	0	0	0	0	1	0	yes	0	0	GO:0005737 (C:cytoplasm); GO:0070062 (C:extracellular vesicular exosome); GO:0005794 (C:Golgi apparatus); GO:0032580 (C:Golgi cisterna membrane); GO:0000139 (C:Golgi membrane); GO:0016021 (C:integral component of membrane); GO:0008424 (F:glycoprotein 6-alpha-L-fucosyltransferase activity); GO:0016477 (P:cell migration); GO:0044267 (P:cellular protein metabolic process); GO:0046368 (P:GDP-L-fucose…	GO:0032580 (C:Golgi cisterna membrane); GO:0016021 (C:integral component of membrane); GO:0008424 (F:glycoprotein 6-alpha-L-fucosyltransferase activity); GO:0016477 (P:cell migration); GO:0046368 (P:GDP-L-fucose metabolic process); GO:0007229 (P:integrin-	3D-structure; Alternative splicing; Disulfide bond; Glycosyltransferase; Golgi apparatus; Membrane; Polymorphism; SH3 domain; SH3-binding; Signal-anchor; Transferase; Transmembrane; Transmembrane helix	Glycosyltransferase; Transferase	REACT_17015 (Metabolism of proteins); REACT_25046 (Transport to the Golgi and subsequent modification); REACT_22426 (Asparagine N-linked glycosylation); REACT_25302 (Reactions specific to the complex N-glycan synthesis pathway); REACT_22161 (Post-translational protein modification); REACT_25208 (N-glycan antennae elongation in the medial/trans-Golgi)
Q9WTS2	Alpha-(1,6)-fucosyltransferase	Mus musculus	TDRSGLSTGHWSGEV	T274	T275	R0L7J0	Alpha-(1,6)-fucosyltransferase (Fragment)	TDRSGTTTGHWSGEA	3	2	2	1	1	0	yes	0	1	GO:0032580 (C:Golgi cisterna membrane); GO:0016021 (C:integral component of membrane); GO:0046921 (F:alpha-(1->6)-fucosyltransferase activity); GO:0008424 (F:glycoprotein 6-alpha-L-fucosyltransferase activity); GO:0016757 (F:transferase activity, transferring glycosyl groups); GO:0016477 (P:cell migration); GO:0036065 (P:fucosylation); GO:0046368 (P:GDP-L-fucose metabolic process); GO:0007229 (P:…	GO:0032580 (C:Golgi cisterna membrane); GO:0016021 (C:integral component of membrane); GO:0008424 (F:glycoprotein 6-alpha-L-fucosyltransferase activity); GO:0016477 (P:cell migration); GO:0046368 (P:GDP-L-fucose metabolic process); GO:0007229 (P:integrin-	Disulfide bond; Glycosyltransferase; Golgi apparatus; Membrane; SH3 domain; SH3-binding; Signal-anchor; Transferase; Transmembrane; Transmembrane helix	Glycosyltransferase; Transferase	REACT_247926 (Metabolism of proteins); REACT_236283 (Post-translational protein modification); REACT_198566 (N-glycan antennae elongation in the medial/trans-Golgi); REACT_237472 (Asparagine N-linked glycosylation); REACT_206143 (Transport to the Golgi and subsequent modification); REACT_198568 (Reactions specific to the complex N-glycan synthesis pathway)
Q9H6U8	Alpha-1,2-mannosyltransferase ALG9	Homo sapiens	ATDPTIHTVPEGRPV	T457	T411	U3I983	Uncharacterized protein (Fragment)	ATDPSIHTVPEGRPV	1	0	1	0	1	0	yes	0	0	GO:0005789 (C:endoplasmic reticulum membrane); GO:0016021 (C:integral component of membrane); GO:0052926 (F:dol-P-Man:Man(6)GlcNAc(2)-PP-Dol alpha-1,2-mannosyltransferase activity); GO:0052918 (F:dol-P-Man:Man(8)GlcNAc(2)-PP-Dol alpha-1,2-mannosyltransferase activity); GO:0044267 (P:cellular protein metabolic process); GO:0006488 (P:dolichol-linked oligosaccharide biosynthetic process); GO:004368…	GO:0016757 (F:transferase activity, transferring glycosyl groups)	Alternative splicing; Chromosomal rearrangement; Congenital disorder of glycosylation; Disease mutation; Endoplasmic reticulum; Glycoprotein; Glycosyltransferase; Membrane; Polymorphism; Transferase; Transmembrane; Transmembrane helix		REACT_17015 (Metabolism of proteins); REACT_22426 (Asparagine N-linked glycosylation); REACT_22161 (Post-translational protein modification); REACT_22433 (Biosynthesis of the N-glycan precursor (dolichol lipid-linked oligosaccharide, LLO) and transfer to a nascent protein)
Q8VDI9	Alpha-1,2-mannosyltransferase ALG9	Mus musculus	STGMFCSSSAFLPSS	S187	S141	U3I983	Uncharacterized protein (Fragment)	STGMFCSSAAFLPSS	1	0	1	0	1	0	yes	0	0	GO:0005789 (C:endoplasmic reticulum membrane); GO:0016021 (C:integral component of membrane); GO:0052926 (F:dol-P-Man:Man(6)GlcNAc(2)-PP-Dol alpha-1,2-mannosyltransferase activity); GO:0052918 (F:dol-P-Man:Man(8)GlcNAc(2)-PP-Dol alpha-1,2-mannosyltransferase activity); GO:0006486 (P:protein glycosylation)	GO:0016757 (F:transferase activity, transferring glycosyl groups)	Endoplasmic reticulum; Glycoprotein; Glycosyltransferase; Membrane; Transferase; Transmembrane; Transmembrane helix		REACT_247926 (Metabolism of proteins); REACT_262413 (Biosynthesis of the N-glycan precursor (dolichol lipid-linked oligosaccharide, LLO) and transfer to a nascent protein); REACT_236283 (Post-translational protein modification); REACT_237472 (Asparagine N-linked glycosylation)
Q9H553	Alpha-1,3/1,6-mannosyltransferase ALG2	Homo sapiens	ARVKEKFSPEAFTEQ	S399	S314	U3IUF8	Uncharacterized protein (Fragment)	VRVTEKFSLGAFSEQ	5	4	3	3	1	2e-179	yes	0	1	GO:0005737 (C:cytoplasm); GO:0005789 (C:endoplasmic reticulum membrane); GO:0016021 (C:integral component of membrane); GO:0016020 (C:membrane); GO:0005634 (C:nucleus); GO:0048471 (C:perinuclear region of cytoplasm); GO:0000033 (F:alpha-1,3-mannosyltransferase activity); GO:0048306 (F:calcium-dependent protein binding); GO:0004378 (F:GDP-Man:Man1GlcNAc2-PP-Dol alpha-1,3-mannosyltransferase activi…	GO:0004378 (F:GDP-Man:Man1GlcNAc2-PP-Dol alpha-1,3-mannosyltransferase activity); GO:0033164 (F:glycolipid 6-alpha-mannosyltransferase activity); GO:0009058 (P:biosynthetic process)	Alternative splicing; Congenital disorder of glycosylation; Glycosyltransferase; Membrane; Polymorphism; Transferase; Transmembrane; Transmembrane helix		REACT_17015 (Metabolism of proteins); REACT_22426 (Asparagine N-linked glycosylation); REACT_22161 (Post-translational protein modification); REACT_22433 (Biosynthesis of the N-glycan precursor (dolichol lipid-linked oligosaccharide, LLO) and transfer to a nascent protein)
Q9UM21	Alpha-1,3-mannosyl-glycoprotein 4-beta-N-acetylglucosaminyltransferase A	Homo sapiens	AQEKGIYYIQLEDDI	Y256	Y256	U3J3U0	Uncharacterized protein	AQKKGVYYIQLEDDI	2	0	1	0	1	0	yes	0	0	GO:0070062 (C:extracellular vesicular exosome); GO:0000139 (C:Golgi membrane); GO:0016021 (C:integral component of membrane); GO:0008454 (F:alpha-1,3-mannosylglycoprotein 4-beta-N-acetylglucosaminyltransferase activity); GO:0046872 (F:metal ion binding); GO:0044267 (P:cellular protein metabolic process); GO:0006491 (P:N-glycan processing); GO:0043687 (P:post-translational protein modification); G…	GO:0016020 (C:membrane); GO:0016758 (F:transferase activity, transferring hexosyl groups); GO:0005975 (P:carbohydrate metabolic process)	Alternative splicing; Coiled coil; Glycoprotein; Glycosyltransferase; Golgi apparatus; Membrane; Metal-binding; Secreted; Signal-anchor; Transferase; Transmembrane; Transmembrane helix		REACT_25085 (N-Glycan antennae elongation); REACT_17015 (Metabolism of proteins); REACT_25046 (Transport to the Golgi and subsequent modification); REACT_22426 (Asparagine N-linked glycosylation); REACT_22161 (Post-translational protein modification); REACT_25208 (N-glycan antennae elongation in the medial/trans-Golgi)
Q9UM21	Alpha-1,3-mannosyl-glycoprotein 4-beta-N-acetylglucosaminyltransferase A	Homo sapiens	YAQEKGIYYIQLEDD	Y255	Y255	U3J3U0	Uncharacterized protein	YAQKKGVYYIQLEDD	2	0	2	0	1	0	yes	0	0	GO:0070062 (C:extracellular vesicular exosome); GO:0000139 (C:Golgi membrane); GO:0016021 (C:integral component of membrane); GO:0008454 (F:alpha-1,3-mannosylglycoprotein 4-beta-N-acetylglucosaminyltransferase activity); GO:0046872 (F:metal ion binding); GO:0044267 (P:cellular protein metabolic process); GO:0006491 (P:N-glycan processing); GO:0043687 (P:post-translational protein modification); G…	GO:0016020 (C:membrane); GO:0016758 (F:transferase activity, transferring hexosyl groups); GO:0005975 (P:carbohydrate metabolic process)	Alternative splicing; Coiled coil; Glycoprotein; Glycosyltransferase; Golgi apparatus; Membrane; Metal-binding; Secreted; Signal-anchor; Transferase; Transmembrane; Transmembrane helix		REACT_25085 (N-Glycan antennae elongation); REACT_17015 (Metabolism of proteins); REACT_25046 (Transport to the Golgi and subsequent modification); REACT_22426 (Asparagine N-linked glycosylation); REACT_22161 (Post-translational protein modification); REACT_25208 (N-glycan antennae elongation in the medial/trans-Golgi)
Q9UQ53	Alpha-1,3-mannosyl-glycoprotein 4-beta-N-acetylglucosaminyltransferase B	Homo sapiens	AKPNYLSTMKNFALQ	T279	T248	U3IMZ2	Uncharacterized protein (Fragment)	AKPNYLSTMKNFALQ	0	0	0	0	1	0	yes	0	1	GO:0000139 (C:Golgi membrane); GO:0016021 (C:integral component of membrane); GO:0008454 (F:alpha-1,3-mannosylglycoprotein 4-beta-N-acetylglucosaminyltransferase activity); GO:0046872 (F:metal ion binding); GO:0044267 (P:cellular protein metabolic process); GO:0006491 (P:N-glycan processing); GO:0043687 (P:post-translational protein modification); GO:0018279 (P:protein N-linked glycosylation via …	GO:0016020 (C:membrane); GO:0016758 (F:transferase activity, transferring hexosyl groups); GO:0005975 (P:carbohydrate metabolic process)	Alternative splicing; Coiled coil; Glycoprotein; Glycosyltransferase; Golgi apparatus; Membrane; Metal-binding; Polymorphism; Signal-anchor; Transferase; Transmembrane; Transmembrane helix		REACT_25085 (N-Glycan antennae elongation); REACT_17015 (Metabolism of proteins); REACT_25046 (Transport to the Golgi and subsequent modification); REACT_22426 (Asparagine N-linked glycosylation); REACT_22161 (Post-translational protein modification); REACT_25208 (N-glycan antennae elongation in the medial/trans-Golgi)
Q9UQ53	Alpha-1,3-mannosyl-glycoprotein 4-beta-N-acetylglucosaminyltransferase B	Homo sapiens	AQSKGIYYVQLEDDI	Y263	Y232	U3IMZ2	Uncharacterized protein (Fragment)	AQSKGIYYVQLEDDI	0	0	0	0	1	0	yes	0	1	GO:0000139 (C:Golgi membrane); GO:0016021 (C:integral component of membrane); GO:0008454 (F:alpha-1,3-mannosylglycoprotein 4-beta-N-acetylglucosaminyltransferase activity); GO:0046872 (F:metal ion binding); GO:0044267 (P:cellular protein metabolic process); GO:0006491 (P:N-glycan processing); GO:0043687 (P:post-translational protein modification); GO:0018279 (P:protein N-linked glycosylation via …	GO:0016020 (C:membrane); GO:0016758 (F:transferase activity, transferring hexosyl groups); GO:0005975 (P:carbohydrate metabolic process)	Alternative splicing; Coiled coil; Glycoprotein; Glycosyltransferase; Golgi apparatus; Membrane; Metal-binding; Polymorphism; Signal-anchor; Transferase; Transmembrane; Transmembrane helix		REACT_25085 (N-Glycan antennae elongation); REACT_17015 (Metabolism of proteins); REACT_25046 (Transport to the Golgi and subsequent modification); REACT_22426 (Asparagine N-linked glycosylation); REACT_22161 (Post-translational protein modification); REACT_25208 (N-glycan antennae elongation in the medial/trans-Golgi)
Q9UBM8	Alpha-1,3-mannosyl-glycoprotein 4-beta-N-acetylglucosaminyltransferase C	Homo sapiens	KIKVNTGTEDRQNDI	T398	T398	U3I2R3	Uncharacterized protein (Fragment)	KIKVVTGTEDRQNDI	1	1	1	1	1	0	yes	0	0	GO:0000139 (C:Golgi membrane); GO:0016021 (C:integral component of membrane); GO:0008454 (F:alpha-1,3-mannosylglycoprotein 4-beta-N-acetylglucosaminyltransferase activity); GO:0046872 (F:metal ion binding); GO:0044267 (P:cellular protein metabolic process); GO:0043687 (P:post-translational protein modification); GO:0018279 (P:protein N-linked glycosylation via asparagine)	GO:0016020 (C:membrane); GO:0016758 (F:transferase activity, transferring hexosyl groups); GO:0005975 (P:carbohydrate metabolic process)	Glycoprotein; Glycosyltransferase; Golgi apparatus; Membrane; Metal-binding; Polymorphism; Signal-anchor; Transferase; Transmembrane; Transmembrane helix		REACT_25085 (N-Glycan antennae elongation); REACT_17015 (Metabolism of proteins); REACT_25046 (Transport to the Golgi and subsequent modification); REACT_22426 (Asparagine N-linked glycosylation); REACT_22161 (Post-translational protein modification); REACT_25208 (N-glycan antennae elongation in the medial/trans-Golgi)
Q09328	Alpha-1,6-mannosylglycoprotein 6-beta-N-acetylglucosaminyltransferase A	Homo sapiens	ILDLSKRYIKALAEE	Y57	Y57	U3J1M3	Uncharacterized protein (Fragment)	ILDLSKRYIKALAEE	0	0	0	0	1	0	yes	0	1	GO:0070062 (C:extracellular vesicular exosome); GO:0000139 (C:Golgi membrane); GO:0016021 (C:integral component of membrane); GO:0030144 (F:alpha-1,6-mannosylglycoprotein 6-beta-N-acetylglucosaminyltransferase activity); GO:0044267 (P:cellular protein metabolic process); GO:0043687 (P:post-translational protein modification); GO:0018279 (P:protein N-linked glycosylation via asparagine)	GO:0030144 (F:alpha-1,6-mannosylglycoprotein 6-beta-N-acetylglucosaminyltransferase activity); GO:0006487 (P:protein N-linked glycosylation)	Glycoprotein; Glycosyltransferase; Golgi apparatus; Membrane; Signal-anchor; Transferase; Transmembrane; Transmembrane helix		REACT_25085 (N-Glycan antennae elongation); REACT_17015 (Metabolism of proteins); REACT_25046 (Transport to the Golgi and subsequent modification); REACT_22426 (Asparagine N-linked glycosylation); REACT_22161 (Post-translational protein modification); REACT_25208 (N-glycan antennae elongation in the medial/trans-Golgi)
Q09328	Alpha-1,6-mannosylglycoprotein 6-beta-N-acetylglucosaminyltransferase A	Homo sapiens	LVHLGLLTKESGFKI	T278	T280	U3J1M3	Uncharacterized protein (Fragment)	LVHLGLLTKESGFKI	0	0	0	0	1	0	yes	0	0	GO:0070062 (C:extracellular vesicular exosome); GO:0000139 (C:Golgi membrane); GO:0016021 (C:integral component of membrane); GO:0030144 (F:alpha-1,6-mannosylglycoprotein 6-beta-N-acetylglucosaminyltransferase activity); GO:0044267 (P:cellular protein metabolic process); GO:0043687 (P:post-translational protein modification); GO:0018279 (P:protein N-linked glycosylation via asparagine)	GO:0030144 (F:alpha-1,6-mannosylglycoprotein 6-beta-N-acetylglucosaminyltransferase activity); GO:0006487 (P:protein N-linked glycosylation)	Glycoprotein; Glycosyltransferase; Golgi apparatus; Membrane; Signal-anchor; Transferase; Transmembrane; Transmembrane helix		REACT_25085 (N-Glycan antennae elongation); REACT_17015 (Metabolism of proteins); REACT_25046 (Transport to the Golgi and subsequent modification); REACT_22426 (Asparagine N-linked glycosylation); REACT_22161 (Post-translational protein modification); REACT_25208 (N-glycan antennae elongation in the medial/trans-Golgi)
Q92186	Alpha-2,8-sialyltransferase 8B	Homo sapiens	AVRGYWLTNKVHIKR	T285	T274	U3IYC6	Uncharacterized protein (Fragment)	AVRGYWLTNKVHIKR	0	0	0	0	1	0	yes	0	0	GO:0000139 (C:Golgi membrane); GO:0030173 (C:integral component of Golgi membrane); GO:0003828 (F:alpha-N-acetylneuraminate alpha-2,8-sialyltransferase activity); GO:0033691 (F:sialic acid binding); GO:0007411 (P:axon guidance); GO:0005975 (P:carbohydrate metabolic process); GO:0044267 (P:cellular protein metabolic process); GO:0006464 (P:cellular protein modification process); GO:0001574 (P:gang…	GO:0030173 (C:integral component of Golgi membrane); GO:0008373 (F:sialyltransferase activity); GO:0006486 (P:protein glycosylation)	Disulfide bond; Glycoprotein; Glycosyltransferase; Golgi apparatus; Membrane; Signal-anchor; Transferase; Transmembrane; Transmembrane helix	Glycosyltransferase; Golgi apparatus; Membrane; Transferase; Transmembrane; Transmembrane helix	REACT_25085 (N-Glycan antennae elongation); REACT_25046 (Transport to the Golgi and subsequent modification); REACT_22426 (Asparagine N-linked glycosylation); REACT_111045 (Developmental Biology); REACT_25208 (N-glycan antennae elongation in the medial/trans-Golgi); REACT_22433 (Biosynthesis of the N-glycan precursor (dolichol lipid-linked oligosaccharide, LLO) and transfer to a nascent protein);…
Q92186	Alpha-2,8-sialyltransferase 8B	Homo sapiens	LLHAVRGYWLTNKVH	Y282	Y271	U3IYC6	Uncharacterized protein (Fragment)	LLHAVRGYWLTNKVH	0	0	0	0	1	0	yes	0	0	GO:0000139 (C:Golgi membrane); GO:0030173 (C:integral component of Golgi membrane); GO:0003828 (F:alpha-N-acetylneuraminate alpha-2,8-sialyltransferase activity); GO:0033691 (F:sialic acid binding); GO:0007411 (P:axon guidance); GO:0005975 (P:carbohydrate metabolic process); GO:0044267 (P:cellular protein metabolic process); GO:0006464 (P:cellular protein modification process); GO:0001574 (P:gang…	GO:0030173 (C:integral component of Golgi membrane); GO:0008373 (F:sialyltransferase activity); GO:0006486 (P:protein glycosylation)	Disulfide bond; Glycoprotein; Glycosyltransferase; Golgi apparatus; Membrane; Signal-anchor; Transferase; Transmembrane; Transmembrane helix	Glycosyltransferase; Golgi apparatus; Membrane; Transferase; Transmembrane; Transmembrane helix	REACT_25085 (N-Glycan antennae elongation); REACT_25046 (Transport to the Golgi and subsequent modification); REACT_22426 (Asparagine N-linked glycosylation); REACT_111045 (Developmental Biology); REACT_25208 (N-glycan antennae elongation in the medial/trans-Golgi); REACT_22433 (Biosynthesis of the N-glycan precursor (dolichol lipid-linked oligosaccharide, LLO) and transfer to a nascent protein);…
O15466	Alpha-2,8-sialyltransferase 8E	Homo sapiens	DVVTVNPSIITERFH	S216	S212	U3IUA6	Uncharacterized protein	DVVTVNPSIITERFH	0	0	0	0	1	0	yes	0	0	GO:0030173 (C:integral component of Golgi membrane); GO:0003828 (F:alpha-N-acetylneuraminate alpha-2,8-sialyltransferase activity); GO:0008373 (F:sialyltransferase activity); GO:0005975 (P:carbohydrate metabolic process); GO:0006688 (P:glycosphingolipid biosynthetic process); GO:0006486 (P:protein glycosylation); GO:0097503 (P:sialylation)	GO:0030173 (C:integral component of Golgi membrane); GO:0008373 (F:sialyltransferase activity); GO:0006486 (P:protein glycosylation)	Disulfide bond; Glycoprotein; Glycosyltransferase; Golgi apparatus; Membrane; Signal-anchor; Transferase; Transmembrane; Transmembrane helix	Glycosyltransferase; Golgi apparatus; Membrane; Transferase; Transmembrane; Transmembrane helix	REACT_200874 (Sialic acid metabolism); REACT_17015 (Metabolism of proteins); REACT_22426 (Asparagine N-linked glycosylation); REACT_22387 (Synthesis of substrates in N-glycan biosythesis); REACT_22161 (Post-translational protein modification); REACT_22433 (Biosynthesis of the N-glycan precursor (dolichol lipid-linked oligosaccharide, LLO) and transfer to a nascent protein)
O15466	Alpha-2,8-sialyltransferase 8E	Homo sapiens	TVNPSIITERFHKLE	T219	T215	U3IUA6	Uncharacterized protein	TVNPSIITERFHKLE	0	0	0	0	1	0	yes	0	0	GO:0030173 (C:integral component of Golgi membrane); GO:0003828 (F:alpha-N-acetylneuraminate alpha-2,8-sialyltransferase activity); GO:0008373 (F:sialyltransferase activity); GO:0005975 (P:carbohydrate metabolic process); GO:0006688 (P:glycosphingolipid biosynthetic process); GO:0006486 (P:protein glycosylation); GO:0097503 (P:sialylation)	GO:0030173 (C:integral component of Golgi membrane); GO:0008373 (F:sialyltransferase activity); GO:0006486 (P:protein glycosylation)	Disulfide bond; Glycoprotein; Glycosyltransferase; Golgi apparatus; Membrane; Signal-anchor; Transferase; Transmembrane; Transmembrane helix	Glycosyltransferase; Golgi apparatus; Membrane; Transferase; Transmembrane; Transmembrane helix	REACT_200874 (Sialic acid metabolism); REACT_17015 (Metabolism of proteins); REACT_22426 (Asparagine N-linked glycosylation); REACT_22387 (Synthesis of substrates in N-glycan biosythesis); REACT_22161 (Post-translational protein modification); REACT_22433 (Biosynthesis of the N-glycan precursor (dolichol lipid-linked oligosaccharide, LLO) and transfer to a nascent protein)
P08913	Alpha-2A adrenergic receptor	Homo sapiens	CAISLDRYWSITQAI	Y132	Y128	U3I2J9	Uncharacterized protein (Fragment)	CAISLDRYWSITQAI	0	0	0	0	1	0	yes	0	0	GO:0016323 (C:basolateral plasma membrane); GO:0005737 (C:cytoplasm); GO:0005887 (C:integral component of plasma membrane); GO:0005886 (C:plasma membrane); GO:0043235 (C:receptor complex); GO:0045202 (C:synapse); GO:0031692 (F:alpha-1B adrenergic receptor binding); GO:0031696 (F:alpha-2C adrenergic receptor binding); GO:0004938 (F:alpha2-adrenergic receptor activity); GO:0051379 (F:epinephrine bi…	GO:0016021 (C:integral component of membrane); GO:0005886 (C:plasma membrane); GO:0004938 (F:alpha2-adrenergic receptor activity); GO:0030168 (P:platelet activation); GO:0006940 (P:regulation of smooth muscle contraction); GO:0019229 (P:regulation of vaso	3D-structure; Cell membrane; Direct protein sequencing; Disulfide bond; G-protein coupled receptor; Glycoprotein; Lipoprotein; Membrane; Palmitate; Polymorphism; Receptor; Transducer; Transmembrane; Transmembrane helix	Cell membrane; G-protein coupled receptor; Membrane; Receptor; Transducer; Transmembrane; Transmembrane helix	REACT_1505 (Integration of energy metabolism); REACT_111102 (Signal Transduction); REACT_18339 (Adrenaline,noradrenaline inhibits insulin secretion); REACT_19333 (G alpha (z) signalling events); REACT_21340 (GPCR ligand binding); REACT_111217 (Metabolism); REACT_19231 (G alpha (i) signalling events); REACT_16983 (Amine ligand-binding receptors); REACT_19184 (GPCR downstream signaling); REACT_278 …
P08913	Alpha-2A adrenergic receptor	Homo sapiens	ISLDRYWSITQAIEY	S134	S130	U3I2J9	Uncharacterized protein (Fragment)	ISLDRYWSITQAIEY	0	0	0	0	1	0	yes	0	0	GO:0016323 (C:basolateral plasma membrane); GO:0005737 (C:cytoplasm); GO:0005887 (C:integral component of plasma membrane); GO:0005886 (C:plasma membrane); GO:0043235 (C:receptor complex); GO:0045202 (C:synapse); GO:0031692 (F:alpha-1B adrenergic receptor binding); GO:0031696 (F:alpha-2C adrenergic receptor binding); GO:0004938 (F:alpha2-adrenergic receptor activity); GO:0051379 (F:epinephrine bi…	GO:0016021 (C:integral component of membrane); GO:0005886 (C:plasma membrane); GO:0004938 (F:alpha2-adrenergic receptor activity); GO:0030168 (P:platelet activation); GO:0006940 (P:regulation of smooth muscle contraction); GO:0019229 (P:regulation of vaso	3D-structure; Cell membrane; Direct protein sequencing; Disulfide bond; G-protein coupled receptor; Glycoprotein; Lipoprotein; Membrane; Palmitate; Polymorphism; Receptor; Transducer; Transmembrane; Transmembrane helix	Cell membrane; G-protein coupled receptor; Membrane; Receptor; Transducer; Transmembrane; Transmembrane helix	REACT_1505 (Integration of energy metabolism); REACT_111102 (Signal Transduction); REACT_18339 (Adrenaline,noradrenaline inhibits insulin secretion); REACT_19333 (G alpha (z) signalling events); REACT_21340 (GPCR ligand binding); REACT_111217 (Metabolism); REACT_19231 (G alpha (i) signalling events); REACT_16983 (Amine ligand-binding receptors); REACT_19184 (GPCR downstream signaling); REACT_278 …
Q01337	Alpha-2C adrenergic receptor	Mus musculus	YRVAKLRTRTLSEKR	T241	T200	U3HYG0	Uncharacterized protein (Fragment)	YRVAKLRTRTLSEKR	0	0	0	0	1	0	yes	0	1	GO:0043679 (C:axon terminus); GO:0005737 (C:cytoplasm); GO:0005887 (C:integral component of plasma membrane); GO:0004938 (F:alpha2-adrenergic receptor activity); GO:0051379 (F:epinephrine binding); GO:0004930 (F:G-protein coupled receptor activity); GO:0071883 (P:activation of MAPK activity by adrenergic receptor signaling pathway); GO:0032148 (P:activation of protein kinase B activity); GO:00356…	GO:0016021 (C:integral component of membrane); GO:0005886 (C:plasma membrane); GO:0004938 (F:alpha2-adrenergic receptor activity); GO:0030168 (P:platelet activation); GO:0006940 (P:regulation of smooth muscle contraction); GO:0019229 (P:regulation of vaso	Cell membrane; Disulfide bond; G-protein coupled receptor; Glycoprotein; Membrane; Receptor; Transducer; Transmembrane; Transmembrane helix	Cell membrane; G-protein coupled receptor; Membrane; Receptor; Transducer; Transmembrane; Transmembrane helix	REACT_261161 (Class A/1 (Rhodopsin-like receptors)); REACT_263148 (Regulation of insulin secretion); REACT_258013 (G alpha (z) signalling events); REACT_254215 (Signaling by GPCR); REACT_250376 (G alpha (i) signalling events); REACT_252999 (Amine ligand-binding receptors); REACT_256826 (Adrenaline signalling through Alpha-2 adrenergic receptor); REACT_249309 (Platelet Aggregation (Plug Formation)…
P01023	Alpha-2-macroglobulin	Homo sapiens	IKSKAIGYLNTGYQR	Y1007	Y1028	U3I742	Uncharacterized protein	IKSKAIGYLVSGYQR	2	1	2	1	1	0	yes	0	0	GO:0072562 (C:blood microparticle); GO:0005829 (C:cytosol); GO:0005576 (C:extracellular region); GO:0070062 (C:extracellular vesicular exosome); GO:0031093 (C:platelet alpha granule lumen); GO:0048306 (F:calcium-dependent protein binding); GO:0019899 (F:enzyme binding); GO:0019838 (F:growth factor binding); GO:0019966 (F:interleukin-1 binding); GO:0019959 (F:interleukin-8 binding); GO:0002020 (F:…	GO:0005615 (C:extracellular space); GO:0004866 (F:endopeptidase inhibitor activity)	3D-structure; Bait region; Direct protein sequencing; Disulfide bond; Glycoprotein; Isopeptide bond; Polymorphism; Protease inhibitor; Secreted; Serine protease inhibitor; Signal; Thioester bond		REACT_111102 (Signal Transduction); REACT_326 (Intrinsic Pathway); REACT_6823 (Lipoprotein metabolism); REACT_1280 (Response to elevated platelet cytosolic Ca2+); REACT_111217 (Metabolism); REACT_118779 (Extracellular matrix organization); REACT_11044 (Signaling by Rho GTPases); REACT_2051 (Formation of Fibrin Clot (Clotting Cascade)); REACT_11051 (Rho GTPase cycle); REACT_602 (Lipid digestion, m…
P01023	Alpha-2-macroglobulin	Homo sapiens	YKHYDGSYSTFGERY	Y1025	Y1046	U3I742	Uncharacterized protein	YKHADGSYSTFGQRY	2	1	1	1	1	0	yes	0	0	GO:0072562 (C:blood microparticle); GO:0005829 (C:cytosol); GO:0005576 (C:extracellular region); GO:0070062 (C:extracellular vesicular exosome); GO:0031093 (C:platelet alpha granule lumen); GO:0048306 (F:calcium-dependent protein binding); GO:0019899 (F:enzyme binding); GO:0019838 (F:growth factor binding); GO:0019966 (F:interleukin-1 binding); GO:0019959 (F:interleukin-8 binding); GO:0002020 (F:…	GO:0005615 (C:extracellular space); GO:0004866 (F:endopeptidase inhibitor activity)	3D-structure; Bait region; Direct protein sequencing; Disulfide bond; Glycoprotein; Isopeptide bond; Polymorphism; Protease inhibitor; Secreted; Serine protease inhibitor; Signal; Thioester bond		REACT_111102 (Signal Transduction); REACT_326 (Intrinsic Pathway); REACT_6823 (Lipoprotein metabolism); REACT_1280 (Response to elevated platelet cytosolic Ca2+); REACT_111217 (Metabolism); REACT_118779 (Extracellular matrix organization); REACT_11044 (Signaling by Rho GTPases); REACT_2051 (Formation of Fibrin Clot (Clotting Cascade)); REACT_11051 (Rho GTPase cycle); REACT_602 (Lipid digestion, m…
P35611	Alpha-adducin	Homo sapiens	VVTSPPPTTAPHKER	T16	T16	U3IEX4	Uncharacterized protein	VVTSPPPTTAPHKER	0	0	0	0	1	0	yes	0	1	GO:0005829 (C:cytosol); GO:0043197 (C:dendritic spine); GO:0008290 (C:F-actin capping protein complex); GO:0045111 (C:intermediate filament cytoskeleton); GO:0005634 (C:nucleus); GO:0048471 (C:perinuclear region of cytoplasm); GO:0005886 (C:plasma membrane); GO:0014069 (C:postsynaptic density); GO:0003779 (F:actin binding); GO:0051015 (F:actin filament binding); GO:0044822 (F:poly(A) RNA binding)…	GO:0005856 (C:cytoskeleton)	Acetylation; Actin-binding; Alternative splicing; Calmodulin-binding; Cell membrane; Cytoplasm; Cytoskeleton; Direct protein sequencing; Membrane; Phosphoprotein; Polymorphism;		REACT_578 (Apoptosis); REACT_13541 (Caspase-mediated cleavage of cytoskeletal proteins); REACT_18273 (XBP1(S) activates chaperone genes); REACT_17015 (Metabolism of proteins); REACT_107 (Apoptotic cleavage of cellular proteins); REACT_995 (Apoptotic execution phase); REACT_18368 (IRE1alpha activates chaperones); REACT_18356 (Unfolded Protein Response (UPR))
P49419	Alpha-aminoadipic semialdehyde dehydrogenase	Homo sapiens	EVKQGLSSSIFTKDL	S457	S373	U3IZY1	Uncharacterized protein (Fragment)	EVKQGLSSSIFTKDL	0	0	0	0	1	0	yes	0	1	GO:0005737 (C:cytoplasm); GO:0005829 (C:cytosol); GO:0070062 (C:extracellular vesicular exosome); GO:0005759 (C:mitochondrial matrix); GO:0005739 (C:mitochondrion); GO:0005634 (C:nucleus); GO:0004029 (F:aldehyde dehydrogenase (NAD) activity); GO:0008802 (F:betaine-aldehyde dehydrogenase activity); GO:0004043 (F:L-aminoadipate-semialdehyde dehydrogenase activity); GO:0005515 (F:protein binding); G…	GO:0016620 (F:oxidoreductase activity, acting on the aldehyde or oxo group of donors, NAD or NADP as acceptor)	3D-structure; Acetylation; Alternative splicing; Cytoplasm; Disease mutation; Epilepsy; Mitochondrion; NAD; Nucleus; Oxidoreductase; Polymorphism; Transit peptide	Oxidoreductase	REACT_111217 (Metabolism); REACT_1298 (Lysine catabolism); REACT_13 (Metabolism of amino acids and derivatives)
P49419	Alpha-aminoadipic semialdehyde dehydrogenase	Homo sapiens	IGGPILPSERSGHAL	S171	S86	U3IZY1	Uncharacterized protein (Fragment)	IGGPILPSERPGHAL	1	1	1	1	1	0	yes	0	1	GO:0005737 (C:cytoplasm); GO:0005829 (C:cytosol); GO:0070062 (C:extracellular vesicular exosome); GO:0005759 (C:mitochondrial matrix); GO:0005739 (C:mitochondrion); GO:0005634 (C:nucleus); GO:0004029 (F:aldehyde dehydrogenase (NAD) activity); GO:0008802 (F:betaine-aldehyde dehydrogenase activity); GO:0004043 (F:L-aminoadipate-semialdehyde dehydrogenase activity); GO:0005515 (F:protein binding); G…	GO:0016620 (F:oxidoreductase activity, acting on the aldehyde or oxo group of donors, NAD or NADP as acceptor)	3D-structure; Acetylation; Alternative splicing; Cytoplasm; Disease mutation; Epilepsy; Mitochondrion; NAD; Nucleus; Oxidoreductase; Polymorphism; Transit peptide	Oxidoreductase	REACT_111217 (Metabolism); REACT_1298 (Lysine catabolism); REACT_13 (Metabolism of amino acids and derivatives)
Q9UDR5	Alpha-aminoadipic semialdehyde synthase, mitochondrial	Homo sapiens	DLRKVYGTVLSRHHH	T263	T265	U3J6J3	Uncharacterized protein	DLRKVYGTVLSRHHH	0	0	0	0	1	0	yes	0	1	GO:0043231 (C:intracellular membrane-bounded organelle); GO:0005759 (C:mitochondrial matrix); GO:0005739 (C:mitochondrion); GO:0047131 (F:saccharopine dehydrogenase (NAD+, L-glutamate-forming) activity); GO:0047130 (F:saccharopine dehydrogenase (NADP+, L-lysine-forming) activity); GO:0034641 (P:cellular nitrogen compound metabolic process); GO:0033512 (P:L-lysine catabolic process to acetyl-CoA v…	GO:0016491 (F:oxidoreductase activity)	Acetylation; Mitochondrion; Multifunctional enzyme; NAD; NADP; Oxidoreductase; Transit peptide		REACT_111217 (Metabolism); REACT_1298 (Lysine catabolism); REACT_13 (Metabolism of amino acids and derivatives)
P19961	Alpha-amylase 2B	Homo sapiens	ERYQPVSYKLCTRSG	Y82	Y82	R0L136	Alpha-amylase (Fragment)	ERYQPVSYKLCTRSG	0	0	0	0	1	0	yes	0	1	GO:0005576 (C:extracellular region); GO:0004556 (F:alpha-amylase activity); GO:0046872 (F:metal ion binding); GO:0005975 (P:carbohydrate metabolic process); GO:0007586 (P:digestion)	GO:0043169 (F:cation binding); GO:0016798 (F:hydrolase activity, acting on glycosyl bonds); GO:0005975 (P:carbohydrate metabolic process)	Calcium; Carbohydrate metabolism; Chloride; Direct protein sequencing; Disulfide bond; Glycosidase; Hydrolase; Metal-binding; Pyrrolidone carboxylic acid; Secreted; Signal	Carbohydrate metabolism; Glycosidase; Hydrolase	REACT_111217 (Metabolism); REACT_116125 (Disease); REACT_200783 (Myoclonic epilepsy of Lafora); REACT_474 (Metabolism of carbohydrates); REACT_200833 (Glycogen storage diseases); REACT_9472 (Digestion of dietary carbohydrate)
P06733	Alpha-enolase	Homo sapiens	DDPSRYISPDQLADL	S272	S272	U3IR52	Alpha-enolase	DDPSRYISPDQLADL	0	0	0	0	1	0	yes	0	3	GO:0005737 (C:cytoplasm); GO:0005829 (C:cytosol); GO:0005615 (C:extracellular space); GO:0070062 (C:extracellular vesicular exosome); GO:0031430 (C:M band); GO:0005634 (C:nucleus); GO:0000015 (C:phosphopyruvate hydratase complex); GO:0005886 (C:plasma membrane); GO:0003677 (F:DNA binding); GO:0000287 (F:magnesium ion binding); GO:0004634 (F:phosphopyruvate hydratase activity); GO:0044822 (F:poly(…	GO:0000015 (C:phosphopyruvate hydratase complex); GO:0000287 (F:magnesium ion binding); GO:0004634 (F:phosphopyruvate hydratase activity); GO:0006096 (P:glycolytic process)	3D-structure; Acetylation; Alternative initiation; Cell membrane; Cytoplasm; Direct protein sequencing; DNA-binding; Glycolysis; Lyase; Magnesium; Membrane; Metal-binding; Nucleus; Phosphoprotein; Plasminogen activation; Polymorphism; Repressor; Transcrip		REACT_111217 (Metabolism); REACT_723 (Glucose metabolism); REACT_200783 (Myoclonic epilepsy of Lafora); REACT_1520 (Gluconeogenesis); REACT_116125 (Disease); REACT_474 (Metabolism of carbohydrates); REACT_200833 (Glycogen storage diseases); REACT_1383 (Glycolysis)
P06733	Alpha-enolase	Homo sapiens	HAREIFDSRGNPTVE	S14	S14	U3IR52	Alpha-enolase	HAREIFDSRGNPTVE	0	0	0	0	1	0	yes	0	1	GO:0005737 (C:cytoplasm); GO:0005829 (C:cytosol); GO:0005615 (C:extracellular space); GO:0070062 (C:extracellular vesicular exosome); GO:0031430 (C:M band); GO:0005634 (C:nucleus); GO:0000015 (C:phosphopyruvate hydratase complex); GO:0005886 (C:plasma membrane); GO:0003677 (F:DNA binding); GO:0000287 (F:magnesium ion binding); GO:0004634 (F:phosphopyruvate hydratase activity); GO:0044822 (F:poly(…	GO:0000015 (C:phosphopyruvate hydratase complex); GO:0000287 (F:magnesium ion binding); GO:0004634 (F:phosphopyruvate hydratase activity); GO:0006096 (P:glycolytic process)	3D-structure; Acetylation; Alternative initiation; Cell membrane; Cytoplasm; Direct protein sequencing; DNA-binding; Glycolysis; Lyase; Magnesium; Membrane; Metal-binding; Nucleus; Phosphoprotein; Plasminogen activation; Polymorphism; Repressor; Transcrip		REACT_111217 (Metabolism); REACT_723 (Glucose metabolism); REACT_200783 (Myoclonic epilepsy of Lafora); REACT_1520 (Gluconeogenesis); REACT_116125 (Disease); REACT_474 (Metabolism of carbohydrates); REACT_200833 (Glycogen storage diseases); REACT_1383 (Glycolysis)
Q16706	Alpha-mannosidase 2	Homo sapiens	HYWSGYFTSRPFYKR	T509	T467	U3IVC1	Uncharacterized protein (Fragment)	HYWSGYFTSRPFYKR	0	0	0	0	1	0	yes	0	0	GO:0070062 (C:extracellular vesicular exosome); GO:0000139 (C:Golgi membrane); GO:0016021 (C:integral component of membrane); GO:0030246 (F:carbohydrate binding); GO:0016799 (F:hydrolase activity, hydrolyzing N-glycosyl compounds); GO:0004572 (F:mannosyl-oligosaccharide 1,3-1,6-alpha-mannosidase activity); GO:0008270 (F:zinc ion binding); GO:0044267 (P:cellular protein metabolic process); GO:0001…	GO:0004559 (F:alpha-mannosidase activity); GO:0030246 (F:carbohydrate binding); GO:0008270 (F:zinc ion binding); GO:0006013 (P:mannose metabolic process)	Disulfide bond; Glycoprotein; Glycosidase; Golgi apparatus; Hydrolase; Membrane; Metal-binding; Phosphoprotein; Signal-anchor; Transmembrane; Transmembrane helix; Zinc		REACT_17015 (Metabolism of proteins); REACT_25046 (Transport to the Golgi and subsequent modification); REACT_22426 (Asparagine N-linked glycosylation); REACT_25302 (Reactions specific to the complex N-glycan synthesis pathway); REACT_22161 (Post-translational protein modification); REACT_25208 (N-glycan antennae elongation in the medial/trans-Golgi)
Q16706	Alpha-mannosidase 2	Homo sapiens	IISNIRDSVINLSES	S75	S31	U3IVC1	Uncharacterized protein (Fragment)	IISNIRDSVINLSES	0	0	0	0	1	0	yes	0	1	GO:0070062 (C:extracellular vesicular exosome); GO:0000139 (C:Golgi membrane); GO:0016021 (C:integral component of membrane); GO:0030246 (F:carbohydrate binding); GO:0016799 (F:hydrolase activity, hydrolyzing N-glycosyl compounds); GO:0004572 (F:mannosyl-oligosaccharide 1,3-1,6-alpha-mannosidase activity); GO:0008270 (F:zinc ion binding); GO:0044267 (P:cellular protein metabolic process); GO:0001…	GO:0004559 (F:alpha-mannosidase activity); GO:0030246 (F:carbohydrate binding); GO:0008270 (F:zinc ion binding); GO:0006013 (P:mannose metabolic process)	Disulfide bond; Glycoprotein; Glycosidase; Golgi apparatus; Hydrolase; Membrane; Metal-binding; Phosphoprotein; Signal-anchor; Transmembrane; Transmembrane helix; Zinc		REACT_17015 (Metabolism of proteins); REACT_25046 (Transport to the Golgi and subsequent modification); REACT_22426 (Asparagine N-linked glycosylation); REACT_25302 (Reactions specific to the complex N-glycan synthesis pathway); REACT_22161 (Post-translational protein modification); REACT_25208 (N-glycan antennae elongation in the medial/trans-Golgi)
P49641	Alpha-mannosidase 2x	Homo sapiens	LPLQANFYPMPVMAY	Y923	Y875	U3IC46	Uncharacterized protein (Fragment)	LPLQANFYPMPAMAY	1	0	1	1	1	0	yes	0	1	GO:0000139 (C:Golgi membrane); GO:0016021 (C:integral component of membrane); GO:0030246 (F:carbohydrate binding); GO:0016799 (F:hydrolase activity, hydrolyzing N-glycosyl compounds); GO:0004572 (F:mannosyl-oligosaccharide 1,3-1,6-alpha-mannosidase activity); GO:0008270 (F:zinc ion binding); GO:0044267 (P:cellular protein metabolic process); GO:0006013 (P:mannose metabolic process); GO:0043687 (P…	GO:0004559 (F:alpha-mannosidase activity); GO:0030246 (F:carbohydrate binding); GO:0008270 (F:zinc ion binding); GO:0006013 (P:mannose metabolic process)	Alternative splicing; Disulfide bond; Glycoprotein; Glycosidase; Golgi apparatus; Hydrolase; Membrane; Metal-binding; Polymorphism; Signal-anchor; Transmembrane; Transmembrane helix; Zinc		REACT_17015 (Metabolism of proteins); REACT_25046 (Transport to the Golgi and subsequent modification); REACT_22426 (Asparagine N-linked glycosylation); REACT_25302 (Reactions specific to the complex N-glycan synthesis pathway); REACT_22161 (Post-translational protein modification); REACT_25208 (N-glycan antennae elongation in the medial/trans-Golgi)
Q8BRK9	Alpha-mannosidase 2x	Mus musculus	WDAQFFNYQRLFDFL	Y442	Y401	U3IC46	Uncharacterized protein (Fragment)	WDAQFLNYQRIFDFL	2	0	2	1	1	0	yes	0	1	GO:0000139 (C:Golgi membrane); GO:0016021 (C:integral component of membrane); GO:0030246 (F:carbohydrate binding); GO:0016799 (F:hydrolase activity, hydrolyzing N-glycosyl compounds); GO:0015923 (F:mannosidase activity); GO:0004572 (F:mannosyl-oligosaccharide 1,3-1,6-alpha-mannosidase activity); GO:0008270 (F:zinc ion binding); GO:0006013 (P:mannose metabolic process); GO:0006486 (P:protein glyco…	GO:0004559 (F:alpha-mannosidase activity); GO:0030246 (F:carbohydrate binding); GO:0008270 (F:zinc ion binding); GO:0006013 (P:mannose metabolic process)	Alternative splicing; Coiled coil; Disulfide bond; Glycoprotein; Glycosidase; Golgi apparatus; Hydrolase; Membrane; Metal-binding; Signal-anchor; Transmembrane; Transmembrane helix; Zinc		REACT_247926 (Metabolism of proteins); REACT_236283 (Post-translational protein modification); REACT_198566 (N-glycan antennae elongation in the medial/trans-Golgi); REACT_237472 (Asparagine N-linked glycosylation); REACT_206143 (Transport to the Golgi and subsequent modification); REACT_198568 (Reactions specific to the complex N-glycan synthesis pathway)
Q9NSC7	Alpha-N-acetylgalactosaminide alpha-2,6-sialyltransferase 1	Homo sapiens	SWKRLIFYINHDFKL	Y564	Y541	U3I7J6	Uncharacterized protein	EWKRLIFYINHDFNL	2	1	0	0	1	6e-180	yes	0	0	GO:0000139 (C:Golgi membrane); GO:0016021 (C:integral component of membrane); GO:0001665 (F:alpha-N-acetylgalactosaminide alpha-2,6-sialyltransferase activity); GO:0008373 (F:sialyltransferase activity); GO:0009312 (P:oligosaccharide biosynthetic process); GO:0006486 (P:protein glycosylation); GO:0097503 (P:sialylation)	GO:0005794 (C:Golgi apparatus); GO:0016021 (C:integral component of membrane); GO:0008373 (F:sialyltransferase activity); GO:0006486 (P:protein glycosylation)	Disulfide bond; Glycoprotein; Glycosyltransferase; Golgi apparatus; Membrane; Polymorphism; Signal-anchor; Transferase; Transmembrane; Transmembrane helix	Glycosyltransferase; Golgi apparatus; Membrane; Transferase; Transmembrane; Transmembrane helix	REACT_200874 (Sialic acid metabolism); REACT_17015 (Metabolism of proteins); REACT_22426 (Asparagine N-linked glycosylation); REACT_22387 (Synthesis of substrates in N-glycan biosythesis); REACT_22161 (Post-translational protein modification); REACT_22433 (Biosynthesis of the N-glycan precursor (dolichol lipid-linked oligosaccharide, LLO) and transfer to a nascent protein)
Q9BVH7	Alpha-N-acetylgalactosaminide alpha-2,6-sialyltransferase 5	Homo sapiens	HERGRKGSHHRFITE	S293	S272	U3IMG9	Uncharacterized protein (Fragment)	HERGRKGSHHRFITE	0	0	0	0	1	1e-170	yes	0	0	GO:0030173 (C:integral component of Golgi membrane); GO:0001665 (F:alpha-N-acetylgalactosaminide alpha-2,6-sialyltransferase activity); GO:0008373 (F:sialyltransferase activity); GO:0006688 (P:glycosphingolipid biosynthetic process); GO:0009312 (P:oligosaccharide biosynthetic process); GO:0006486 (P:protein glycosylation); GO:0097503 (P:sialylation)	GO:0005794 (C:Golgi apparatus); GO:0016021 (C:integral component of membrane); GO:0008373 (F:sialyltransferase activity); GO:0006486 (P:protein glycosylation)	Disulfide bond; Glycoprotein; Glycosyltransferase; Golgi apparatus; Membrane; Signal-anchor; Transferase; Transmembrane; Transmembrane helix	Glycosyltransferase; Golgi apparatus; Membrane; Transferase; Transmembrane; Transmembrane helix	REACT_200874 (Sialic acid metabolism); REACT_17015 (Metabolism of proteins); REACT_22426 (Asparagine N-linked glycosylation); REACT_22387 (Synthesis of substrates in N-glycan biosythesis); REACT_22161 (Post-translational protein modification); REACT_22433 (Biosynthesis of the N-glycan precursor (dolichol lipid-linked oligosaccharide, LLO) and transfer to a nascent protein)
Q92185	Alpha-N-acetylneuraminide alpha-2,8-sialyltransferase	Homo sapiens	GIHAKRLSTGLFLVS	S274	S198	R0JNP8	Alpha-N-acetylneuraminide alpha-2,8-sialyltransferase (Fragment)	GIHAKRLSTGLFLVS	0	0	0	0	1	4e-179	yes	0	0	GO:0030173 (C:integral component of Golgi membrane); GO:0016021 (C:integral component of membrane); GO:0003828 (F:alpha-N-acetylneuraminate alpha-2,8-sialyltransferase activity); GO:0008373 (F:sialyltransferase activity); GO:0005975 (P:carbohydrate metabolic process); GO:0034605 (P:cellular response to heat); GO:0006688 (P:glycosphingolipid biosynthetic process); GO:0008284 (P:positive regulation…	GO:0030173 (C:integral component of Golgi membrane); GO:0008373 (F:sialyltransferase activity); GO:0034605 (P:cellular response to heat); GO:0008284 (P:positive regulation of cell proliferation); GO:0006486 (P:protein glycosylation)	Alternative splicing; Disulfide bond; Glycoprotein; Glycosyltransferase; Golgi apparatus; Lipid metabolism; Membrane; Signal-anchor; Sphingolipid metabolism; Transferase; Transmembrane; Transmembrane helix	Glycosyltransferase; Golgi apparatus; Membrane; Transferase; Transmembrane; Transmembrane helix	REACT_200874 (Sialic acid metabolism); REACT_17015 (Metabolism of proteins); REACT_22426 (Asparagine N-linked glycosylation); REACT_22387 (Synthesis of substrates in N-glycan biosythesis); REACT_22161 (Post-translational protein modification); REACT_22433 (Biosynthesis of the N-glycan precursor (dolichol lipid-linked oligosaccharide, LLO) and transfer to a nascent protein)
Q92185	Alpha-N-acetylneuraminide alpha-2,8-sialyltransferase	Homo sapiens	IHAKRLSTGLFLVSA	T275	T199	R0JNP8	Alpha-N-acetylneuraminide alpha-2,8-sialyltransferase (Fragment)	IHAKRLSTGLFLVSA	0	0	0	0	1	4e-179	yes	0	0	GO:0030173 (C:integral component of Golgi membrane); GO:0016021 (C:integral component of membrane); GO:0003828 (F:alpha-N-acetylneuraminate alpha-2,8-sialyltransferase activity); GO:0008373 (F:sialyltransferase activity); GO:0005975 (P:carbohydrate metabolic process); GO:0034605 (P:cellular response to heat); GO:0006688 (P:glycosphingolipid biosynthetic process); GO:0008284 (P:positive regulation…	GO:0030173 (C:integral component of Golgi membrane); GO:0008373 (F:sialyltransferase activity); GO:0034605 (P:cellular response to heat); GO:0008284 (P:positive regulation of cell proliferation); GO:0006486 (P:protein glycosylation)	Alternative splicing; Disulfide bond; Glycoprotein; Glycosyltransferase; Golgi apparatus; Lipid metabolism; Membrane; Signal-anchor; Sphingolipid metabolism; Transferase; Transmembrane; Transmembrane helix	Glycosyltransferase; Golgi apparatus; Membrane; Transferase; Transmembrane; Transmembrane helix	REACT_200874 (Sialic acid metabolism); REACT_17015 (Metabolism of proteins); REACT_22426 (Asparagine N-linked glycosylation); REACT_22387 (Synthesis of substrates in N-glycan biosythesis); REACT_22161 (Post-translational protein modification); REACT_22433 (Biosynthesis of the N-glycan precursor (dolichol lipid-linked oligosaccharide, LLO) and transfer to a nascent protein)
Q06203	Amidophosphoribosyltransferase	Homo sapiens	IIKLLKESGAKEVHI	S408	S369	U3INK6	Uncharacterized protein (Fragment)	IIKLLRESGAKEVHI	1	0	1	0	1	0	yes	0	0	GO:0005829 (C:cytosol); GO:0051539 (F:4 iron, 4 sulfur cluster binding); GO:0004044 (F:amidophosphoribosyltransferase activity); GO:0046872 (F:metal ion binding); GO:0006189 (P:'de novo' IMP biosynthetic process); GO:0035690 (P:cellular response to drug); GO:0032869 (P:cellular response to insulin stimulus); GO:0000082 (P:G1/S transition of mitotic cell cycle); GO:0006543 (P:glutamine catabolic p…	GO:0004044 (F:amidophosphoribosyltransferase activity); GO:0051536 (F:iron-sulfur cluster binding); GO:0046872 (F:metal ion binding); GO:0006189 (P:'de novo' IMP biosynthetic process); GO:0009116 (P:nucleoside metabolic process); GO:0009113 (P:purine nucl	4Fe-4S; Acetylation; Allosteric enzyme; Glutamine amidotransferase; Glycosyltransferase; Iron; Iron-sulfur; Magnesium; Metal-binding; Purine biosynthesis; Transferase	Iron; Iron-sulfur; Metal-binding; Transferase	REACT_111217 (Metabolism); REACT_522 (Purine metabolism); REACT_1776 (Purine ribonucleoside monophosphate biosynthesis); REACT_1698 (Metabolism of nucleotides)
Q06203	Amidophosphoribosyltransferase	Homo sapiens	KNRYVGRTFIQPNMR	T356	T317	U3INK6	Uncharacterized protein (Fragment)	KNRYVGRTFIQPNMR	0	0	0	0	1	0	yes	0	1	GO:0005829 (C:cytosol); GO:0051539 (F:4 iron, 4 sulfur cluster binding); GO:0004044 (F:amidophosphoribosyltransferase activity); GO:0046872 (F:metal ion binding); GO:0006189 (P:'de novo' IMP biosynthetic process); GO:0035690 (P:cellular response to drug); GO:0032869 (P:cellular response to insulin stimulus); GO:0000082 (P:G1/S transition of mitotic cell cycle); GO:0006543 (P:glutamine catabolic p…	GO:0004044 (F:amidophosphoribosyltransferase activity); GO:0051536 (F:iron-sulfur cluster binding); GO:0046872 (F:metal ion binding); GO:0006189 (P:'de novo' IMP biosynthetic process); GO:0009116 (P:nucleoside metabolic process); GO:0009113 (P:purine nucl	4Fe-4S; Acetylation; Allosteric enzyme; Glutamine amidotransferase; Glycosyltransferase; Iron; Iron-sulfur; Magnesium; Metal-binding; Purine biosynthesis; Transferase	Iron; Iron-sulfur; Metal-binding; Transferase	REACT_111217 (Metabolism); REACT_522 (Purine metabolism); REACT_1776 (Purine ribonucleoside monophosphate biosynthesis); REACT_1698 (Metabolism of nucleotides)
P27338	Amine oxidase [flavin-containing] B	Homo sapiens	EALEPVHYEEKNWCE	Y383	Y382	U3IYQ3	Uncharacterized protein (Fragment)	EALHPVHYEEKNWCE	1	0	1	1	1	0	yes	0	0	GO:0070062 (C:extracellular vesicular exosome); GO:0016021 (C:integral component of membrane); GO:0005740 (C:mitochondrial envelope); GO:0005743 (C:mitochondrial inner membrane); GO:0005741 (C:mitochondrial outer membrane); GO:0005739 (C:mitochondrion); GO:0009055 (F:electron carrier activity); GO:0050660 (F:flavin adenine dinucleotide binding); GO:0008131 (F:primary amine oxidase activity); GO:0…	GO:0016491 (F:oxidoreductase activity)	3D-structure; Acetylation; Direct protein sequencing; FAD; Flavoprotein; Membrane; Mitochondrion; Mitochondrion outer membrane; Oxidoreductase; Transmembrane; Transmembrane helix		REACT_416 (Monoamines are oxidized to aldehydes by MAOA and MAOB, producing NH3 and H2O2); REACT_111217 (Metabolism); REACT_1875 (Amine Oxidase reactions); REACT_416 (Biogenic amines are oxidatively deaminated to aldehydes by MAOA and MAOB); REACT_13705 (Phase 1 - Functionalization of compounds); REACT_13433 (Biological oxidations)
P27338	Amine oxidase [flavin-containing] B	Homo sapiens	YVDLGGSYVGPTQNR	Y60	Y59	U3IYQ3	Uncharacterized protein (Fragment)	YVDLGGAYVGPTQNR	1	0	1	0	1	0	yes	0	0	GO:0070062 (C:extracellular vesicular exosome); GO:0016021 (C:integral component of membrane); GO:0005740 (C:mitochondrial envelope); GO:0005743 (C:mitochondrial inner membrane); GO:0005741 (C:mitochondrial outer membrane); GO:0005739 (C:mitochondrion); GO:0009055 (F:electron carrier activity); GO:0050660 (F:flavin adenine dinucleotide binding); GO:0008131 (F:primary amine oxidase activity); GO:0…	GO:0016491 (F:oxidoreductase activity)	3D-structure; Acetylation; Direct protein sequencing; FAD; Flavoprotein; Membrane; Mitochondrion; Mitochondrion outer membrane; Oxidoreductase; Transmembrane; Transmembrane helix		REACT_416 (Monoamines are oxidized to aldehydes by MAOA and MAOB, producing NH3 and H2O2); REACT_111217 (Metabolism); REACT_1875 (Amine Oxidase reactions); REACT_416 (Biogenic amines are oxidatively deaminated to aldehydes by MAOA and MAOB); REACT_13705 (Phase 1 - Functionalization of compounds); REACT_13433 (Biological oxidations)
Q12904	Aminoacyl tRNA synthase complex-interacting multifunctional protein 1	Homo sapiens	EKAILQATLREEKKL	T41	S50	U3IEF0	Uncharacterized protein (Fragment)	EKAILQASLREEKKL	1	0	1	0	1	7e-166	yes	0	1	GO:0017101 (C:aminoacyl-tRNA synthetase multienzyme complex); GO:0009986 (C:cell surface); GO:0005829 (C:cytosol); GO:0005783 (C:endoplasmic reticulum); GO:0005615 (C:extracellular space); GO:0005794 (C:Golgi apparatus); GO:0005634 (C:nucleus); GO:0030133 (C:transport vesicle); GO:0005125 (F:cytokine activity); GO:0005515 (F:protein binding); GO:0042803 (F:protein homodimerization activity); GO:0…	GO:0000049 (F:tRNA binding)	3D-structure; Acetylation; Alternative splicing; Angiogenesis; Apoptosis; Carbohydrate metabolism; Cell adhesion; Cytokine; Cytoplasm; Cytoplasmic vesicle; Endoplasmic reticulum; Glucose metabolism; Golgi apparatus; Inflammatory response; Leukodystrophy;		REACT_71 (Gene Expression); REACT_15482 (tRNA Aminoacylation); REACT_15306 (Cytosolic tRNA aminoacylation)
Q12904	Aminoacyl tRNA synthase complex-interacting multifunctional protein 1	Homo sapiens	HPDADSLYVEEVDVG	Y175	Y180	U3IEF0	Uncharacterized protein (Fragment)	HPDADSLYVEKVDVG	1	0	1	0	1	7e-166	yes	0	0	GO:0017101 (C:aminoacyl-tRNA synthetase multienzyme complex); GO:0009986 (C:cell surface); GO:0005829 (C:cytosol); GO:0005783 (C:endoplasmic reticulum); GO:0005615 (C:extracellular space); GO:0005794 (C:Golgi apparatus); GO:0005634 (C:nucleus); GO:0030133 (C:transport vesicle); GO:0005125 (F:cytokine activity); GO:0005515 (F:protein binding); GO:0042803 (F:protein homodimerization activity); GO:0…	GO:0000049 (F:tRNA binding)	3D-structure; Acetylation; Alternative splicing; Angiogenesis; Apoptosis; Carbohydrate metabolism; Cell adhesion; Cytokine; Cytoplasm; Cytoplasmic vesicle; Endoplasmic reticulum; Glucose metabolism; Golgi apparatus; Inflammatory response; Leukodystrophy;		REACT_71 (Gene Expression); REACT_15482 (tRNA Aminoacylation); REACT_15306 (Cytosolic tRNA aminoacylation)
Q03154	Aminoacylase-1	Homo sapiens	KDSEGYIYARGAQDM	Y107	Y76	U3IYI1	Uncharacterized protein (Fragment)	KDSQGNIYARGAQDM	2	1	2	1	1	0	yes	0	0	GO:0005829 (C:cytosol); GO:0070062 (C:extracellular vesicular exosome); GO:0004046 (F:aminoacylase activity); GO:0046872 (F:metal ion binding); GO:0008237 (F:metallopeptidase activity); GO:0006520 (P:cellular amino acid metabolic process)	GO:0005737 (C:cytoplasm); GO:0004046 (F:aminoacylase activity); GO:0008237 (F:metallopeptidase activity); GO:0006520 (P:cellular amino acid metabolic process)	3D-structure; Alternative splicing; Cytoplasm; Disease mutation; Hydrolase; Metal-binding; Polymorphism; Zinc		REACT_111217 (Metabolism); REACT_228214 (Aflatoxin activation and detoxification); REACT_13433 (Biological oxidations)
P15144	Aminopeptidase N	Homo sapiens	ETGFGSGTRALEQAL	T934	T916	U3ID57	Uncharacterized protein (Fragment)	DIGFGSGTRALEQAL	2	2	0	0	1	0	yes	0	0	GO:0005829 (C:cytosol); GO:0005793 (C:endoplasmic reticulum-Golgi intermediate compartment); GO:0009897 (C:external side of plasma membrane); GO:0005615 (C:extracellular space); GO:0070062 (C:extracellular vesicular exosome); GO:0005887 (C:integral component of plasma membrane); GO:0005765 (C:lysosomal membrane); GO:0004177 (F:aminopeptidase activity); GO:0008237 (F:metallopeptidase activity); GO…	GO:0008237 (F:metallopeptidase activity); GO:0008270 (F:zinc ion binding)	3D-structure; Aminopeptidase; Angiogenesis; Cell membrane; Cytoplasm; Developmental protein; Differentiation; Direct protein sequencing; Disulfide bond; Glycoprotein; Host cell receptor for virus entry; Host-virus interaction; Hydrolase; Membrane; Metal-b		REACT_160078 (Peptide hormone metabolism); REACT_17015 (Metabolism of proteins); REACT_147707 (Metabolism of Angiotensinogen to Angiotensins)
P15144	Aminopeptidase N	Homo sapiens	NVRKVVATTQMQAAD	T209	T196	U3ID57	Uncharacterized protein (Fragment)	NVTKVVATTQMQAPD	2	2	0	0	1	0	yes	0	1	GO:0005829 (C:cytosol); GO:0005793 (C:endoplasmic reticulum-Golgi intermediate compartment); GO:0009897 (C:external side of plasma membrane); GO:0005615 (C:extracellular space); GO:0070062 (C:extracellular vesicular exosome); GO:0005887 (C:integral component of plasma membrane); GO:0005765 (C:lysosomal membrane); GO:0004177 (F:aminopeptidase activity); GO:0008237 (F:metallopeptidase activity); GO…	GO:0008237 (F:metallopeptidase activity); GO:0008270 (F:zinc ion binding)	3D-structure; Aminopeptidase; Angiogenesis; Cell membrane; Cytoplasm; Developmental protein; Differentiation; Direct protein sequencing; Disulfide bond; Glycoprotein; Host cell receptor for virus entry; Host-virus interaction; Hydrolase; Membrane; Metal-b		REACT_160078 (Peptide hormone metabolism); REACT_17015 (Metabolism of proteins); REACT_147707 (Metabolism of Angiotensinogen to Angiotensins)
P23109	AMP deaminase 1	Homo sapiens	EKNPSYTYYAYYMYA	Y576	Y541	U3IQ34	Uncharacterized protein (Fragment)	EKNPSYTYYIYYMYA	1	1	1	1	1	0	yes	0	0	GO:0005829 (C:cytosol); GO:0003876 (F:AMP deaminase activity); GO:0046872 (F:metal ion binding); GO:0032264 (P:IMP salvage); GO:0055086 (P:nucleobase-containing small molecule metabolic process); GO:0006144 (P:purine nucleobase metabolic process); GO:0043101 (P:purine-containing compound salvage); GO:0010033 (P:response to organic substance); GO:0044281 (P:small molecule metabolic process)	GO:0003876 (F:AMP deaminase activity); GO:0006188 (P:IMP biosynthetic process)	Alternative splicing; Disease mutation; Hydrolase; Metal-binding; Nucleotide metabolism; Polymorphism; Zinc		REACT_111217 (Metabolism); REACT_522 (Purine metabolism); REACT_1698 (Metabolism of nucleotides); REACT_1923 (Purine salvage)
Q01433	AMP deaminase 2	Homo sapiens	QRLERQISQDVKLEP	S168	S19	U3I7V6	Uncharacterized protein (Fragment)	QRLERQISQDVKLEP	0	0	0	0	1	0	yes	0	15	GO:0005829 (C:cytosol); GO:0003876 (F:AMP deaminase activity); GO:0046872 (F:metal ion binding); GO:0097009 (P:energy homeostasis); GO:0006188 (P:IMP biosynthetic process); GO:0032264 (P:IMP salvage); GO:0055086 (P:nucleobase-containing small molecule metabolic process); GO:0006144 (P:purine nucleobase metabolic process); GO:0043101 (P:purine-containing compound salvage); GO:0044281 (P:small mole…	GO:0003876 (F:AMP deaminase activity); GO:0006188 (P:IMP biosynthetic process)	Alternative splicing; Hydrolase; Metal-binding; Nucleotide metabolism; Phosphoprotein; Polymorphism; Zinc		REACT_111217 (Metabolism); REACT_522 (Purine metabolism); REACT_1698 (Metabolism of nucleotides); REACT_1923 (Purine salvage)
Q01432	AMP deaminase 3	Homo sapiens	EGNDIRKTNVAQIRM	T732	T737	U3IA17	Uncharacterized protein (Fragment)	EGNDIRKTNVAQIRM	0	0	0	0	1	0	yes	0	0	GO:0005829 (C:cytosol); GO:0003876 (F:AMP deaminase activity); GO:0046872 (F:metal ion binding); GO:0006196 (P:AMP catabolic process); GO:0032264 (P:IMP salvage); GO:0055086 (P:nucleobase-containing small molecule metabolic process); GO:0006144 (P:purine nucleobase metabolic process); GO:0043101 (P:purine-containing compound salvage); GO:0044281 (P:small molecule metabolic process)	GO:0003876 (F:AMP deaminase activity); GO:0006188 (P:IMP biosynthetic process)	Alternative splicing; Disease mutation; Hydrolase; Metal-binding; Nucleotide metabolism; Phosphoprotein; Polymorphism; Zinc		REACT_111217 (Metabolism); REACT_522 (Purine metabolism); REACT_1698 (Metabolism of nucleotides); REACT_1923 (Purine salvage)
Q01432	AMP deaminase 3	Homo sapiens	FDSVDDESKHSDHMF	S530	S514	U3IQ34	Uncharacterized protein (Fragment)	FDSVDDESKHSGHMF	1	1	1	1	1	0	yes	0	0	GO:0005829 (C:cytosol); GO:0003876 (F:AMP deaminase activity); GO:0046872 (F:metal ion binding); GO:0006196 (P:AMP catabolic process); GO:0032264 (P:IMP salvage); GO:0055086 (P:nucleobase-containing small molecule metabolic process); GO:0006144 (P:purine nucleobase metabolic process); GO:0043101 (P:purine-containing compound salvage); GO:0044281 (P:small molecule metabolic process)	GO:0003876 (F:AMP deaminase activity); GO:0006188 (P:IMP biosynthetic process)	Alternative splicing; Disease mutation; Hydrolase; Metal-binding; Nucleotide metabolism; Phosphoprotein; Polymorphism; Zinc		REACT_111217 (Metabolism); REACT_522 (Purine metabolism); REACT_1698 (Metabolism of nucleotides); REACT_1923 (Purine salvage)
Q01432	AMP deaminase 3	Homo sapiens	KYVTGFDSVDDESKH	S525	S530	U3IA17	Uncharacterized protein (Fragment)	KYVTGFDSVDDESKH	0	0	0	0	1	0	yes	0	0	GO:0005829 (C:cytosol); GO:0003876 (F:AMP deaminase activity); GO:0046872 (F:metal ion binding); GO:0006196 (P:AMP catabolic process); GO:0032264 (P:IMP salvage); GO:0055086 (P:nucleobase-containing small molecule metabolic process); GO:0006144 (P:purine nucleobase metabolic process); GO:0043101 (P:purine-containing compound salvage); GO:0044281 (P:small molecule metabolic process)	GO:0003876 (F:AMP deaminase activity); GO:0006188 (P:IMP biosynthetic process)	Alternative splicing; Disease mutation; Hydrolase; Metal-binding; Nucleotide metabolism; Phosphoprotein; Polymorphism; Zinc		REACT_111217 (Metabolism); REACT_522 (Purine metabolism); REACT_1698 (Metabolism of nucleotides); REACT_1923 (Purine salvage)
Q6FI81	Anamorsin	Homo sapiens	FRCASCPYLGMPAFK	Y290	Y286	R0JU51	Anamorsin (Fragment)	FRCASCPYLGMPAFK	0	0	0	0	1	1e-156	yes	0	0	GO:0005737 (C:cytoplasm); GO:0005758 (C:mitochondrial intermembrane space); GO:0005730 (C:nucleolus); GO:0005634 (C:nucleus); GO:0051537 (F:2 iron, 2 sulfur cluster binding); GO:0009055 (F:electron carrier activity); GO:0046872 (F:metal ion binding); GO:0005515 (F:protein binding); GO:0006915 (P:apoptotic process); GO:0030097 (P:hemopoiesis); GO:0016226 (P:iron-sulfur cluster assembly); GO:004306…	GO:0005739 (C:mitochondrion); GO:0005730 (C:nucleolus); GO:0051537 (F:2 iron, 2 sulfur cluster binding); GO:0046872 (F:metal ion binding); GO:0008168 (F:methyltransferase activity); GO:0006915 (P:apoptotic process); GO:0030097 (P:hemopoiesis); GO:0016226	2Fe-2S; 3D-structure; Alternative splicing; Apoptosis; Cytoplasm; Iron; Iron-sulfur; Metal-binding; Mitochondrion; Nucleus; Phosphoprotein; Polymorphism;	2Fe-2S; Apoptosis; Cytoplasm; Iron; Iron-sulfur; Metal-binding; Mitochondrion	REACT_111217 (Metabolism); REACT_160176 (Cytosolic iron-sulfur cluster assembly)
Q6FI81	Anamorsin	Homo sapiens	KSACGNCYLGDAFRC	Y278	Y274	R0JU51	Anamorsin (Fragment)	KSACGNCYLGDAFRC	0	0	0	0	1	1e-156	yes	0	0	GO:0005737 (C:cytoplasm); GO:0005758 (C:mitochondrial intermembrane space); GO:0005730 (C:nucleolus); GO:0005634 (C:nucleus); GO:0051537 (F:2 iron, 2 sulfur cluster binding); GO:0009055 (F:electron carrier activity); GO:0046872 (F:metal ion binding); GO:0005515 (F:protein binding); GO:0006915 (P:apoptotic process); GO:0030097 (P:hemopoiesis); GO:0016226 (P:iron-sulfur cluster assembly); GO:004306…	GO:0005739 (C:mitochondrion); GO:0005730 (C:nucleolus); GO:0051537 (F:2 iron, 2 sulfur cluster binding); GO:0046872 (F:metal ion binding); GO:0008168 (F:methyltransferase activity); GO:0006915 (P:apoptotic process); GO:0030097 (P:hemopoiesis); GO:0016226	2Fe-2S; 3D-structure; Alternative splicing; Apoptosis; Cytoplasm; Iron; Iron-sulfur; Metal-binding; Mitochondrion; Nucleus; Phosphoprotein; Polymorphism;	2Fe-2S; Apoptosis; Cytoplasm; Iron; Iron-sulfur; Metal-binding; Mitochondrion	REACT_111217 (Metabolism); REACT_160176 (Cytosolic iron-sulfur cluster assembly)
Q9UM13	Anaphase-promoting complex subunit 10	Homo sapiens	TLCIYADYKSDESYT	Y83	Y83	R0K4H8	Anaphase-promoting complex subunit 10 (Fragment)	TLCIYADYKSDESYT	0	0	0	0	1	6e-138	yes	0	1	GO:0005680 (C:anaphase-promoting complex); GO:0005829 (C:cytosol); GO:0005654 (C:nucleoplasm); GO:0004842 (F:ubiquitin-protein transferase activity); GO:0031145 (P:anaphase-promoting complex-dependent proteasomal ubiquitin-dependent protein catabolic process); GO:0000086 (P:G2/M transition of mitotic cell cycle); GO:0000090 (P:mitotic anaphase); GO:0000278 (P:mitotic cell cycle); GO:0007067 (P:mi…	GO:0005680 (C:anaphase-promoting complex); GO:0005737 (C:cytoplasm); GO:0031145 (P:anaphase-promoting complex-dependent proteasomal ubiquitin-dependent protein catabolic process); GO:0007067 (P:mitotic nuclear division); GO:0070979 (P:protein K11-linked u	3D-structure; Acetylation; Cell cycle; Cell division; Mitosis; Polymorphism; Ubl conjugation pathway		REACT_910 (M Phase); REACT_6904 (Phosphorylation of the APC/C); REACT_115566 (Cell Cycle); REACT_6954 (Activation of APC/C and APC/C:Cdc20 mediated degradation of mitotic proteins); REACT_1072 (Inactivation of APC/C via direct inhibition of the APC/C complex); REACT_120956 (Cellular responses to stress); REACT_169274 (Cellular Senescence); REACT_6871 (APC/C:Cdc20 mediated degradation of Securin);…
Q9UM13	Anaphase-promoting complex subunit 10	Homo sapiens	TVKTLCIYADYKSDE	Y80	Y80	R0K4H8	Anaphase-promoting complex subunit 10 (Fragment)	TVKTLCIYADYKSDE	0	0	0	0	1	6e-138	yes	0	1	GO:0005680 (C:anaphase-promoting complex); GO:0005829 (C:cytosol); GO:0005654 (C:nucleoplasm); GO:0004842 (F:ubiquitin-protein transferase activity); GO:0031145 (P:anaphase-promoting complex-dependent proteasomal ubiquitin-dependent protein catabolic process); GO:0000086 (P:G2/M transition of mitotic cell cycle); GO:0000090 (P:mitotic anaphase); GO:0000278 (P:mitotic cell cycle); GO:0007067 (P:mi…	GO:0005680 (C:anaphase-promoting complex); GO:0005737 (C:cytoplasm); GO:0031145 (P:anaphase-promoting complex-dependent proteasomal ubiquitin-dependent protein catabolic process); GO:0007067 (P:mitotic nuclear division); GO:0070979 (P:protein K11-linked u	3D-structure; Acetylation; Cell cycle; Cell division; Mitosis; Polymorphism; Ubl conjugation pathway		REACT_910 (M Phase); REACT_6904 (Phosphorylation of the APC/C); REACT_115566 (Cell Cycle); REACT_6954 (Activation of APC/C and APC/C:Cdc20 mediated degradation of mitotic proteins); REACT_1072 (Inactivation of APC/C via direct inhibition of the APC/C complex); REACT_120956 (Cellular responses to stress); REACT_169274 (Cellular Senescence); REACT_6871 (APC/C:Cdc20 mediated degradation of Securin);…
Q9BS18	Anaphase-promoting complex subunit 13	Homo sapiens	WREDKLPYEDVAIPL	Y26	Y26	R0JW70	Anaphase-promoting complex subunit 13 (Fragment)	WREDKLPYEDVAIPL	0	0	0	0	1	4e-48	yes	0	0	GO:0005680 (C:anaphase-promoting complex); GO:0007067 (P:mitotic nuclear division); GO:0070979 (P:protein K11-linked ubiquitination)	GO:0005680 (C:anaphase-promoting complex); GO:0070979 (P:protein K11-linked ubiquitination)	Cell cycle; Cell division; Mitosis; Nucleus; Ubl conjugation pathway		REACT_75774 (Adaptive Immune System); REACT_75842 (Antigen processing: Ubiquitination & Proteasome degradation); REACT_75820 (Class I MHC mediated antigen processing & presentation); REACT_6900 (Immune System)
Q9UJX6	Anaphase-promoting complex subunit 2	Homo sapiens	ISLLVSIYGSKDLFI	Y509	Y470	R0JEK2	Anaphase-promoting complex subunit 2 (Fragment)	ISLLVSIYGSKDLFI	0	0	0	0	1	0	yes	0	1	GO:0005680 (C:anaphase-promoting complex); GO:0005829 (C:cytosol); GO:0005654 (C:nucleoplasm); GO:0004842 (F:ubiquitin-protein transferase activity); GO:0031145 (P:anaphase-promoting complex-dependent proteasomal ubiquitin-dependent protein catabolic process); GO:0008054 (P:cyclin catabolic process); GO:0000278 (P:mitotic cell cycle); GO:0007067 (P:mitotic nuclear division); GO:0007094 (P:mitotic…	GO:0005680 (C:anaphase-promoting complex); GO:0090129 (P:positive regulation of synapse maturation); GO:0031915 (P:positive regulation of synaptic plasticity); GO:0070979 (P:protein K11-linked ubiquitination); GO:0006511 (P:ubiquitin-dependent protein cat	Alternative splicing; Cell cycle; Cell division; Differentiation; Mitosis; Neurogenesis; Phosphoprotein; Ubl conjugation pathway		REACT_910 (M Phase); REACT_6904 (Phosphorylation of the APC/C); REACT_115566 (Cell Cycle); REACT_6954 (Activation of APC/C and APC/C:Cdc20 mediated degradation of mitotic proteins); REACT_1072 (Inactivation of APC/C via direct inhibition of the APC/C complex); REACT_120956 (Cellular responses to stress); REACT_169274 (Cellular Senescence); REACT_6871 (APC/C:Cdc20 mediated degradation of Securin);…
Q9UJX6	Anaphase-promoting complex subunit 2	Homo sapiens	LLVSIYGSKDLFINE	S511	S472	R0JEK2	Anaphase-promoting complex subunit 2 (Fragment)	LLVSIYGSKDLFINE	0	0	0	0	1	0	yes	0	1	GO:0005680 (C:anaphase-promoting complex); GO:0005829 (C:cytosol); GO:0005654 (C:nucleoplasm); GO:0004842 (F:ubiquitin-protein transferase activity); GO:0031145 (P:anaphase-promoting complex-dependent proteasomal ubiquitin-dependent protein catabolic process); GO:0008054 (P:cyclin catabolic process); GO:0000278 (P:mitotic cell cycle); GO:0007067 (P:mitotic nuclear division); GO:0007094 (P:mitotic…	GO:0005680 (C:anaphase-promoting complex); GO:0090129 (P:positive regulation of synapse maturation); GO:0031915 (P:positive regulation of synaptic plasticity); GO:0070979 (P:protein K11-linked ubiquitination); GO:0006511 (P:ubiquitin-dependent protein cat	Alternative splicing; Cell cycle; Cell division; Differentiation; Mitosis; Neurogenesis; Phosphoprotein; Ubl conjugation pathway		REACT_910 (M Phase); REACT_6904 (Phosphorylation of the APC/C); REACT_115566 (Cell Cycle); REACT_6954 (Activation of APC/C and APC/C:Cdc20 mediated degradation of mitotic proteins); REACT_1072 (Inactivation of APC/C via direct inhibition of the APC/C complex); REACT_120956 (Cellular responses to stress); REACT_169274 (Cellular Senescence); REACT_6871 (APC/C:Cdc20 mediated degradation of Securin);…
Q9UJX5	Anaphase-promoting complex subunit 4	Homo sapiens	DEDDDLVSPPNTEGN	S488	S446	U3IN64	Uncharacterized protein (Fragment)	DEDDDLVSPPNTEGN	0	0	0	0	1	0	yes	0	0	GO:0005680 (C:anaphase-promoting complex); GO:0005829 (C:cytosol); GO:0005654 (C:nucleoplasm); GO:0005634 (C:nucleus); GO:0005515 (F:protein binding); GO:0019903 (F:protein phosphatase binding); GO:0004842 (F:ubiquitin-protein transferase activity); GO:0031145 (P:anaphase-promoting complex-dependent proteasomal ubiquitin-dependent protein catabolic process); GO:0000086 (P:G2/M transition of mitot…	GO:0005680 (C:anaphase-promoting complex); GO:0031145 (P:anaphase-promoting complex-dependent proteasomal ubiquitin-dependent protein catabolic process); GO:0030071 (P:regulation of mitotic metaphase/anaphase transition)	Alternative splicing; Cell cycle; Cell division; Mitosis; Phosphoprotein; Polymorphism; Ubl conjugation pathway		REACT_910 (M Phase); REACT_6904 (Phosphorylation of the APC/C); REACT_115566 (Cell Cycle); REACT_6954 (Activation of APC/C and APC/C:Cdc20 mediated degradation of mitotic proteins); REACT_1072 (Inactivation of APC/C via direct inhibition of the APC/C complex); REACT_120956 (Cellular responses to stress); REACT_169274 (Cellular Senescence); REACT_6871 (APC/C:Cdc20 mediated degradation of Securin);…
Q9UJX3	Anaphase-promoting complex subunit 7	Homo sapiens	ECYLASNSIREAMVM	S422	S381	R0K170	Anaphase-promoting complex subunit 7 (Fragment)	ECYLASNSIREAMVM	0	0	0	0	1	0	yes	0	0	GO:0005680 (C:anaphase-promoting complex); GO:0005829 (C:cytosol); GO:0005654 (C:nucleoplasm); GO:0005634 (C:nucleus); GO:0019903 (F:protein phosphatase binding); GO:0031145 (P:anaphase-promoting complex-dependent proteasomal ubiquitin-dependent protein catabolic process); GO:0000278 (P:mitotic cell cycle); GO:0007067 (P:mitotic nuclear division); GO:0007094 (P:mitotic spindle assembly checkpoint…	GO:0005680 (C:anaphase-promoting complex); GO:0070979 (P:protein K11-linked ubiquitination)	3D-structure; Acetylation; Alternative splicing; Cell cycle; Cell division; Mitosis; Repeat; TPR repeat; Ubl conjugation pathway		REACT_910 (M Phase); REACT_6904 (Phosphorylation of the APC/C); REACT_115566 (Cell Cycle); REACT_6954 (Activation of APC/C and APC/C:Cdc20 mediated degradation of mitotic proteins); REACT_1072 (Inactivation of APC/C via direct inhibition of the APC/C complex); REACT_120956 (Cellular responses to stress); REACT_169274 (Cellular Senescence); REACT_6871 (APC/C:Cdc20 mediated degradation of Securin);…
Q9UJX3	Anaphase-promoting complex subunit 7	Homo sapiens	KRYSRALYLGAKAIQ	Y360	Y319	R0K170	Anaphase-promoting complex subunit 7 (Fragment)	KRYSRALYLGAKAIQ	0	0	0	0	1	0	yes	0	0	GO:0005680 (C:anaphase-promoting complex); GO:0005829 (C:cytosol); GO:0005654 (C:nucleoplasm); GO:0005634 (C:nucleus); GO:0019903 (F:protein phosphatase binding); GO:0031145 (P:anaphase-promoting complex-dependent proteasomal ubiquitin-dependent protein catabolic process); GO:0000278 (P:mitotic cell cycle); GO:0007067 (P:mitotic nuclear division); GO:0007094 (P:mitotic spindle assembly checkpoint…	GO:0005680 (C:anaphase-promoting complex); GO:0070979 (P:protein K11-linked ubiquitination)	3D-structure; Acetylation; Alternative splicing; Cell cycle; Cell division; Mitosis; Repeat; TPR repeat; Ubl conjugation pathway		REACT_910 (M Phase); REACT_6904 (Phosphorylation of the APC/C); REACT_115566 (Cell Cycle); REACT_6954 (Activation of APC/C and APC/C:Cdc20 mediated degradation of mitotic proteins); REACT_1072 (Inactivation of APC/C via direct inhibition of the APC/C complex); REACT_120956 (Cellular responses to stress); REACT_169274 (Cellular Senescence); REACT_6871 (APC/C:Cdc20 mediated degradation of Securin);…
P12821	Angiotensin-converting enzyme	Homo sapiens	LSNMSRIYSTAKVCL	Y151	Y153	U3J3Y1	Uncharacterized protein (Fragment)	LSDMDKIYSTAKVCP	4	1	2	1	1	0	yes	0	0	GO:0005768 (C:endosome); GO:0009897 (C:external side of plasma membrane); GO:0005576 (C:extracellular region); GO:0005615 (C:extracellular space); GO:0070062 (C:extracellular vesicular exosome); GO:0016021 (C:integral component of membrane); GO:0005886 (C:plasma membrane); GO:0003779 (F:actin binding); GO:0031711 (F:bradykinin receptor binding); GO:0004180 (F:carboxypeptidase activity); GO:003140…	GO:0016020 (C:membrane); GO:0008237 (F:metallopeptidase activity); GO:0008241 (F:peptidyl-dipeptidase activity)	3D-structure; Alternative splicing; Carboxypeptidase; Cell membrane; Direct protein sequencing; Disulfide bond; Glycoprotein; Hydrolase; Membrane; Metal-binding; Metalloprotease; Phosphoprotein; Polymorphism; Protease; Repeat; Secreted; Signal; Transmembr	Carboxypeptidase; Glycoprotein; Hydrolase; Metal-binding; Metalloprotease; Protease; Zinc	REACT_160078 (Peptide hormone metabolism); REACT_17015 (Metabolism of proteins); REACT_147707 (Metabolism of Angiotensinogen to Angiotensins)
P12821	Angiotensin-converting enzyme	Homo sapiens	PLAKRQQYNALLSNM	Y140	Y142	U3J3Y1	Uncharacterized protein (Fragment)	PLDKRQQYNTILSDM	4	1	2	1	1	0	yes	0	0	GO:0005768 (C:endosome); GO:0009897 (C:external side of plasma membrane); GO:0005576 (C:extracellular region); GO:0005615 (C:extracellular space); GO:0070062 (C:extracellular vesicular exosome); GO:0016021 (C:integral component of membrane); GO:0005886 (C:plasma membrane); GO:0003779 (F:actin binding); GO:0031711 (F:bradykinin receptor binding); GO:0004180 (F:carboxypeptidase activity); GO:003140…	GO:0016020 (C:membrane); GO:0008237 (F:metallopeptidase activity); GO:0008241 (F:peptidyl-dipeptidase activity)	3D-structure; Alternative splicing; Carboxypeptidase; Cell membrane; Direct protein sequencing; Disulfide bond; Glycoprotein; Hydrolase; Membrane; Metal-binding; Metalloprotease; Phosphoprotein; Polymorphism; Protease; Repeat; Secreted; Signal; Transmembr	Carboxypeptidase; Glycoprotein; Hydrolase; Metal-binding; Metalloprotease; Protease; Zinc	REACT_160078 (Peptide hormone metabolism); REACT_17015 (Metabolism of proteins); REACT_147707 (Metabolism of Angiotensinogen to Angiotensins)
Q9BYF1	Angiotensin-converting enzyme 2	Homo sapiens	NTMSTIYSTGKVCNP	S128	S127	U3J4G2	Uncharacterized protein	NTMSTIYSTGTVCKT	3	3	1	1	1	0	yes	0	0	GO:0009986 (C:cell surface); GO:0005576 (C:extracellular region); GO:0005615 (C:extracellular space); GO:0070062 (C:extracellular vesicular exosome); GO:0016021 (C:integral component of membrane); GO:0045121 (C:membrane raft); GO:0005886 (C:plasma membrane); GO:0004180 (F:carboxypeptidase activity); GO:0004175 (F:endopeptidase activity); GO:0001948 (F:glycoprotein binding); GO:0017046 (F:peptide …	GO:0016020 (C:membrane); GO:0008237 (F:metallopeptidase activity); GO:0008241 (F:peptidyl-dipeptidase activity)	3D-structure; Alternative splicing; Carboxypeptidase; Cell membrane; Chloride; Direct protein sequencing; Disulfide bond; Glycoprotein; Host-virus interaction; Hydrolase; Membrane; Metal-binding; Metalloprotease; Polymorphism; Protease; Secreted; Signal;	Carboxypeptidase; Glycoprotein; Hydrolase; Metal-binding; Metalloprotease; Protease; Zinc	REACT_160078 (Peptide hormone metabolism); REACT_17015 (Metabolism of proteins); REACT_147707 (Metabolism of Angiotensinogen to Angiotensins)
Q9BYF1	Angiotensin-converting enzyme 2	Homo sapiens	PLHKCDISNSTEAGQ	S545	T546	U3J4G2	Uncharacterized protein	PLHTCDITNSTAAGG	4	3	3	2	1	0	yes	0	0	GO:0009986 (C:cell surface); GO:0005576 (C:extracellular region); GO:0005615 (C:extracellular space); GO:0070062 (C:extracellular vesicular exosome); GO:0016021 (C:integral component of membrane); GO:0045121 (C:membrane raft); GO:0005886 (C:plasma membrane); GO:0004180 (F:carboxypeptidase activity); GO:0004175 (F:endopeptidase activity); GO:0001948 (F:glycoprotein binding); GO:0017046 (F:peptide …	GO:0016020 (C:membrane); GO:0008237 (F:metallopeptidase activity); GO:0008241 (F:peptidyl-dipeptidase activity)	3D-structure; Alternative splicing; Carboxypeptidase; Cell membrane; Chloride; Direct protein sequencing; Disulfide bond; Glycoprotein; Host-virus interaction; Hydrolase; Membrane; Metal-binding; Metalloprotease; Polymorphism; Protease; Secreted; Signal;	Carboxypeptidase; Glycoprotein; Hydrolase; Metal-binding; Metalloprotease; Protease; Zinc	REACT_160078 (Peptide hormone metabolism); REACT_17015 (Metabolism of proteins); REACT_147707 (Metabolism of Angiotensinogen to Angiotensins)
Q8WXH4	Ankyrin repeat and SOCS box protein 11	Homo sapiens	GRLLALKTLIAQGVN	T83	T82	R0K4C9	Ankyrin repeat and SOCS box protein 11 (Fragment)	GRLLSLKTLIAQGFN	3	2	1	0	1	3e-172	yes	0	0	GO:0035556 (P:intracellular signal transduction); GO:0016567 (P:protein ubiquitination)	GO:0035556 (P:intracellular signal transduction); GO:0016567 (P:protein ubiquitination)	Alternative splicing; ANK repeat; Polymorphism; Repeat; Ubl conjugation pathway	ANK repeat; Repeat	REACT_75774 (Adaptive Immune System); REACT_75842 (Antigen processing: Ubiquitination & Proteasome degradation); REACT_75820 (Class I MHC mediated antigen processing & presentation); REACT_6900 (Immune System)
Q8WXK1	Ankyrin repeat and SOCS box protein 15	Homo sapiens	RYILFKEYDLYGQEL	Y578	Y581	R0LZY6	Ankyrin repeat and SOCS box protein 15 (Fragment)	NYILYKEYDLYGKEI	4	2	1	0	1	0	yes	0	1	GO:0035556 (P:intracellular signal transduction); GO:0016567 (P:protein ubiquitination)	GO:0035556 (P:intracellular signal transduction); GO:0016567 (P:protein ubiquitination)	ANK repeat; Polymorphism; Repeat; Ubl conjugation pathway	ANK repeat; Repeat	REACT_75774 (Adaptive Immune System); REACT_75842 (Antigen processing: Ubiquitination & Proteasome degradation); REACT_75820 (Class I MHC mediated antigen processing & presentation); REACT_6900 (Immune System)
Q8WXK1	Ankyrin repeat and SOCS box protein 15	Homo sapiens	TKNDKGETPLLIAVK	T146	T149	R0LZY6	Ankyrin repeat and SOCS box protein 15 (Fragment)	TKNDKGETPLLIAVK	0	0	0	0	1	0	yes	0	0	GO:0035556 (P:intracellular signal transduction); GO:0016567 (P:protein ubiquitination)	GO:0035556 (P:intracellular signal transduction); GO:0016567 (P:protein ubiquitination)	ANK repeat; Polymorphism; Repeat; Ubl conjugation pathway	ANK repeat; Repeat	REACT_75774 (Adaptive Immune System); REACT_75842 (Antigen processing: Ubiquitination & Proteasome degradation); REACT_75820 (Class I MHC mediated antigen processing & presentation); REACT_6900 (Immune System)
Q9NWX5	Ankyrin repeat and SOCS box protein 6	Homo sapiens	GGADVKATTKDGDTV	T206	T206	R0K718	Ankyrin repeat and SOCS box protein 6 (Fragment)	GGADVRATTKDGDTV	1	0	1	0	1	0	yes	0	0	GO:0005737 (C:cytoplasm); GO:0035556 (P:intracellular signal transduction); GO:0016567 (P:protein ubiquitination)	GO:0035556 (P:intracellular signal transduction); GO:0016567 (P:protein ubiquitination)	Alternative splicing; ANK repeat; Cytoplasm; Repeat; Ubl conjugation pathway	ANK repeat; Repeat	REACT_75774 (Adaptive Immune System); REACT_75842 (Antigen processing: Ubiquitination & Proteasome degradation); REACT_75820 (Class I MHC mediated antigen processing & presentation); REACT_6900 (Immune System)
Q15327	Ankyrin repeat domain-containing protein 1	Homo sapiens	MIRLLIMYGADLNIK	Y274	Y274	U3IRD3	Uncharacterized protein	MIRLLILYGADLTIK	2	0	1	0	1	9e-159	yes	0	0	GO:0005737 (C:cytoplasm); GO:0005829 (C:cytosol); GO:0031674 (C:I band); GO:0005654 (C:nucleoplasm); GO:0005634 (C:nucleus); GO:0005667 (C:transcription factor complex); GO:0003677 (F:DNA binding); GO:0042826 (F:histone deacetylase binding); GO:0002039 (F:p53 binding); GO:0005515 (F:protein binding); GO:0070412 (F:R-SMAD binding); GO:0001105 (F:RNA polymerase II transcription coactivator activity…		ANK repeat; Coiled coil; Disease mutation; Nucleus; Repeat	ANK repeat; Repeat	REACT_111217 (Metabolism); REACT_22258 (Metabolism of lipids and lipoproteins); REACT_22279 (Fatty acid, triacylglycerol, and ketone body metabolism); REACT_19241 (Regulation of lipid metabolism by Peroxisome proliferator-activated receptor alpha (PPARalpha)); REACT_116145 (PPARA activates gene expression)
O43747	AP-1 complex subunit gamma-1	Homo sapiens	LYMHMLGYPAHFGQL	Y61	Y61	U3J3Q9	Uncharacterized protein	LYMHMLGYPAHFGQL	0	0	0	0	1	0	yes	0	1	GO:0030119 (C:AP-type membrane coat adaptor complex); GO:0030131 (C:clathrin adaptor complex); GO:0030136 (C:clathrin-coated vesicle); GO:0030665 (C:clathrin-coated vesicle membrane); GO:0005737 (C:cytoplasm); GO:0030659 (C:cytoplasmic vesicle membrane); GO:0005829 (C:cytosol); GO:0005794 (C:Golgi apparatus); GO:0000139 (C:Golgi membrane); GO:0043231 (C:intracellular membrane-bounded organelle); …	GO:0030131 (C:clathrin adaptor complex); GO:0005794 (C:Golgi apparatus); GO:0008565 (F:protein transporter activity); GO:0006886 (P:intracellular protein transport); GO:0016192 (P:vesicle-mediated transport)	3D-structure; Alternative splicing; Cytoplasmic vesicle; Golgi apparatus; Membrane; Polymorphism; Protein transport; Transport	Membrane; Protein transport; Transport	REACT_121399 (MHC class II antigen presentation); REACT_6835 (The role of Nef in HIV-1 replication and disease pathogenesis); REACT_19287 (Lysosome Vesicle Biogenesis); REACT_11123 (Membrane Trafficking); REACT_75774 (Adaptive Immune System); REACT_19187 (Clathrin derived vesicle budding); REACT_116125 (Disease); REACT_6185 (HIV Infection); REACT_11235 (trans-Golgi Network Vesicle Budding); REACT…
O43747	AP-1 complex subunit gamma-1	Homo sapiens	NNDKNIRYVALTSLL	Y326	Y326	U3J3Q9	Uncharacterized protein	NNDKNIRYVALTSLL	0	0	0	0	1	0	yes	0	0	GO:0030119 (C:AP-type membrane coat adaptor complex); GO:0030131 (C:clathrin adaptor complex); GO:0030136 (C:clathrin-coated vesicle); GO:0030665 (C:clathrin-coated vesicle membrane); GO:0005737 (C:cytoplasm); GO:0030659 (C:cytoplasmic vesicle membrane); GO:0005829 (C:cytosol); GO:0005794 (C:Golgi apparatus); GO:0000139 (C:Golgi membrane); GO:0043231 (C:intracellular membrane-bounded organelle); …	GO:0030131 (C:clathrin adaptor complex); GO:0005794 (C:Golgi apparatus); GO:0008565 (F:protein transporter activity); GO:0006886 (P:intracellular protein transport); GO:0016192 (P:vesicle-mediated transport)	3D-structure; Alternative splicing; Cytoplasmic vesicle; Golgi apparatus; Membrane; Polymorphism; Protein transport; Transport	Membrane; Protein transport; Transport	REACT_121399 (MHC class II antigen presentation); REACT_6835 (The role of Nef in HIV-1 replication and disease pathogenesis); REACT_19287 (Lysosome Vesicle Biogenesis); REACT_11123 (Membrane Trafficking); REACT_75774 (Adaptive Immune System); REACT_19187 (Clathrin derived vesicle budding); REACT_116125 (Disease); REACT_6185 (HIV Infection); REACT_11235 (trans-Golgi Network Vesicle Budding); REACT…
Q9BXS5	AP-1 complex subunit mu-1	Homo sapiens	ATVTNAVSWRSEGIK	S158	S159	U3INH6	Uncharacterized protein (Fragment)	ATVTNAVSWRSEGIK	0	0	0	0	1	0	yes	0	0	GO:0030131 (C:clathrin adaptor complex); GO:0030665 (C:clathrin-coated vesicle membrane); GO:0030659 (C:cytoplasmic vesicle membrane); GO:0005829 (C:cytosol); GO:0070062 (C:extracellular vesicular exosome); GO:0000139 (C:Golgi membrane); GO:0005765 (C:lysosomal membrane); GO:0032588 (C:trans-Golgi network membrane); GO:0005515 (F:protein binding); GO:0019886 (P:antigen processing and presentation…	GO:0030131 (C:clathrin adaptor complex); GO:0006886 (P:intracellular protein transport); GO:0016192 (P:vesicle-mediated transport)	Acetylation; Alternative splicing; Cytoplasmic vesicle; Direct protein sequencing; Golgi apparatus; Host-virus interaction; Membrane; Phosphoprotein; Polymorphism; Protein transport; Transport	Membrane; Protein transport; Transport	REACT_121399 (MHC class II antigen presentation); REACT_6835 (The role of Nef in HIV-1 replication and disease pathogenesis); REACT_19287 (Lysosome Vesicle Biogenesis); REACT_11123 (Membrane Trafficking); REACT_75774 (Adaptive Immune System); REACT_19187 (Clathrin derived vesicle budding); REACT_116125 (Disease); REACT_6185 (HIV Infection); REACT_11235 (trans-Golgi Network Vesicle Budding); REACT…
P35585	AP-1 complex subunit mu-1	Mus musculus	GAPRPPATVTNAVSW	T152	T153	U3INH6	Uncharacterized protein (Fragment)	GAPRPPATVTNAVSW	0	0	0	0	1	0	yes	0	7	GO:0030131 (C:clathrin adaptor complex); GO:0030665 (C:clathrin-coated vesicle membrane); GO:0005802 (C:trans-Golgi network); GO:0005515 (F:protein binding); GO:0035646 (P:endosome to melanosome transport); GO:0006886 (P:intracellular protein transport); GO:0032438 (P:melanosome organization); GO:0016192 (P:vesicle-mediated transport)	GO:0030131 (C:clathrin adaptor complex); GO:0006886 (P:intracellular protein transport); GO:0016192 (P:vesicle-mediated transport)	3D-structure; Acetylation; Cytoplasmic vesicle; Golgi apparatus; Membrane; Phosphoprotein; Protein transport; Transport	Membrane; Protein transport; Transport	REACT_234979 (Clathrin derived vesicle budding); REACT_243409 (trans-Golgi Network Vesicle Budding); REACT_209837 (Membrane Trafficking); REACT_231722 (Lysosome Vesicle Biogenesis); REACT_232671 (Golgi Associated Vesicle Biogenesis); REACT_230745 (Immune System); REACT_196550 (MHC class II antigen presentation); REACT_229531 (Adaptive Immune System)
P56377	AP-1 complex subunit sigma-2	Homo sapiens	TLEIIHRYVELLDKY	Y86	Y90	U3J2E4	Uncharacterized protein (Fragment)	TLEIIHRYVELLDKY	0	0	0	0	1	1e-100	yes	0	0	GO:0030119 (C:AP-type membrane coat adaptor complex); GO:0005905 (C:coated pit); GO:0030659 (C:cytoplasmic vesicle membrane); GO:0005829 (C:cytosol); GO:0000139 (C:Golgi membrane); GO:0005765 (C:lysosomal membrane); GO:0032588 (C:trans-Golgi network membrane); GO:0008565 (F:protein transporter activity); GO:0019886 (P:antigen processing and presentation of exogenous peptide antigen via MHC class …	GO:0030117 (C:membrane coat); GO:0008565 (F:protein transporter activity); GO:0006886 (P:intracellular protein transport); GO:0016192 (P:vesicle-mediated transport)	Alternative splicing; Coated pit; Cytoplasmic vesicle; Golgi apparatus; Membrane; Mental retardation; Protein transport; Transport	Protein transport; Transport	REACT_121399 (MHC class II antigen presentation); REACT_6835 (The role of Nef in HIV-1 replication and disease pathogenesis); REACT_19287 (Lysosome Vesicle Biogenesis); REACT_11123 (Membrane Trafficking); REACT_75774 (Adaptive Immune System); REACT_19187 (Clathrin derived vesicle budding); REACT_116125 (Disease); REACT_6185 (HIV Infection); REACT_11235 (trans-Golgi Network Vesicle Budding); REACT…
P56377	AP-1 complex subunit sigma-2	Homo sapiens	YVELLDKYFGSVCEL	Y93	Y97	U3J2E4	Uncharacterized protein (Fragment)	YVELLDKYFGSVCEL	0	0	0	0	1	1e-100	yes	0	0	GO:0030119 (C:AP-type membrane coat adaptor complex); GO:0005905 (C:coated pit); GO:0030659 (C:cytoplasmic vesicle membrane); GO:0005829 (C:cytosol); GO:0000139 (C:Golgi membrane); GO:0005765 (C:lysosomal membrane); GO:0032588 (C:trans-Golgi network membrane); GO:0008565 (F:protein transporter activity); GO:0019886 (P:antigen processing and presentation of exogenous peptide antigen via MHC class …	GO:0030117 (C:membrane coat); GO:0008565 (F:protein transporter activity); GO:0006886 (P:intracellular protein transport); GO:0016192 (P:vesicle-mediated transport)	Alternative splicing; Coated pit; Cytoplasmic vesicle; Golgi apparatus; Membrane; Mental retardation; Protein transport; Transport	Protein transport; Transport	REACT_121399 (MHC class II antigen presentation); REACT_6835 (The role of Nef in HIV-1 replication and disease pathogenesis); REACT_19287 (Lysosome Vesicle Biogenesis); REACT_11123 (Membrane Trafficking); REACT_75774 (Adaptive Immune System); REACT_19187 (Clathrin derived vesicle budding); REACT_116125 (Disease); REACT_6185 (HIV Infection); REACT_11235 (trans-Golgi Network Vesicle Budding); REACT…
Q96PC3	AP-1 complex subunit sigma-3	Homo sapiens	LVYKRYASLYFCCAI	S64	S63	U3IQ92	Uncharacterized protein (Fragment)	LVYKRYASLYFCCAI	0	0	0	0	1	3e-92	yes	0	0	GO:0005905 (C:coated pit); GO:0030659 (C:cytoplasmic vesicle membrane); GO:0005829 (C:cytosol); GO:0000139 (C:Golgi membrane); GO:0005765 (C:lysosomal membrane); GO:0030117 (C:membrane coat); GO:0032588 (C:trans-Golgi network membrane); GO:0008565 (F:protein transporter activity); GO:0019886 (P:antigen processing and presentation of exogenous peptide antigen via MHC class II); GO:0006886 (P:intra…	GO:0030117 (C:membrane coat); GO:0008565 (F:protein transporter activity); GO:0006886 (P:intracellular protein transport); GO:0016192 (P:vesicle-mediated transport)	3D-structure; Alternative splicing; Coated pit; Cytoplasmic vesicle; Golgi apparatus; Membrane; Protein transport; Transport	Protein transport; Transport	REACT_121399 (MHC class II antigen presentation); REACT_6835 (The role of Nef in HIV-1 replication and disease pathogenesis); REACT_19287 (Lysosome Vesicle Biogenesis); REACT_11123 (Membrane Trafficking); REACT_75774 (Adaptive Immune System); REACT_19187 (Clathrin derived vesicle budding); REACT_116125 (Disease); REACT_6185 (HIV Infection); REACT_11235 (trans-Golgi Network Vesicle Budding); REACT…
O94973	AP-2 complex subunit alpha-2	Homo sapiens	FHLCSVPTRALLLST	T536	T534	U3J9R9	Uncharacterized protein (Fragment)	FHLCSVPTRALLLST	0	0	0	0	1	0	yes	0	0	GO:0030131 (C:clathrin adaptor complex); GO:0030669 (C:clathrin-coated endocytic vesicle membrane); GO:0005905 (C:coated pit); GO:0005829 (C:cytosol); GO:0030666 (C:endocytic vesicle membrane); GO:0005886 (C:plasma membrane); GO:0008289 (F:lipid binding); GO:0005515 (F:protein binding); GO:0019901 (F:protein kinase binding); GO:0008565 (F:protein transporter activity); GO:0019886 (P:antigen proce…	GO:0030131 (C:clathrin adaptor complex); GO:0008565 (F:protein transporter activity); GO:0006886 (P:intracellular protein transport); GO:0016192 (P:vesicle-mediated transport)	Alternative splicing; Cell membrane; Coated pit; Endocytosis; Lipid-binding; Membrane; Protein transport; Transport	Membrane; Protein transport; Transport	REACT_11166 (Nef Mediated CD4 Down-regulation); REACT_9417 (Signaling by EGFR); REACT_121399 (MHC class II antigen presentation); REACT_11200 (Nef Mediated CD8 Down-regulation); REACT_111102 (Signal Transduction); REACT_6835 (The role of Nef in HIV-1 replication and disease pathogenesis); REACT_172599 (WNT5A-dependent internalization of FZD4); REACT_12435 (Retrograde neurotrophin signalling); REA…
O94973	AP-2 complex subunit alpha-2	Homo sapiens	LKTERDVSVRQRAVD	S383	S381	U3J9R9	Uncharacterized protein (Fragment)	LKTERDVSVRQRAVD	0	0	0	0	1	0	yes	0	0	GO:0030131 (C:clathrin adaptor complex); GO:0030669 (C:clathrin-coated endocytic vesicle membrane); GO:0005905 (C:coated pit); GO:0005829 (C:cytosol); GO:0030666 (C:endocytic vesicle membrane); GO:0005886 (C:plasma membrane); GO:0008289 (F:lipid binding); GO:0005515 (F:protein binding); GO:0019901 (F:protein kinase binding); GO:0008565 (F:protein transporter activity); GO:0019886 (P:antigen proce…	GO:0030131 (C:clathrin adaptor complex); GO:0008565 (F:protein transporter activity); GO:0006886 (P:intracellular protein transport); GO:0016192 (P:vesicle-mediated transport)	Alternative splicing; Cell membrane; Coated pit; Endocytosis; Lipid-binding; Membrane; Protein transport; Transport	Membrane; Protein transport; Transport	REACT_11166 (Nef Mediated CD4 Down-regulation); REACT_9417 (Signaling by EGFR); REACT_121399 (MHC class II antigen presentation); REACT_11200 (Nef Mediated CD8 Down-regulation); REACT_111102 (Signal Transduction); REACT_6835 (The role of Nef in HIV-1 replication and disease pathogenesis); REACT_172599 (WNT5A-dependent internalization of FZD4); REACT_12435 (Retrograde neurotrophin signalling); REA…
P63010	AP-2 complex subunit beta	Homo sapiens	KLQNNNVYTIAKRNV	Y874	Y889	U3IGS4	Uncharacterized protein	KLQNNNVYTIAKRNV	0	0	0	0	1	0	yes	0	0	GO:0030131 (C:clathrin adaptor complex); GO:0030669 (C:clathrin-coated endocytic vesicle membrane); GO:0005905 (C:coated pit); GO:0005829 (C:cytosol); GO:0030666 (C:endocytic vesicle membrane); GO:0043231 (C:intracellular membrane-bounded organelle); GO:0005886 (C:plasma membrane); GO:0005802 (C:trans-Golgi network); GO:0030276 (F:clathrin binding); GO:0005515 (F:protein binding); GO:0008565 (F:p…	GO:0030131 (C:clathrin adaptor complex); GO:0008565 (F:protein transporter activity); GO:0006886 (P:intracellular protein transport); GO:0016192 (P:vesicle-mediated transport)	3D-structure; Acetylation; Alternative splicing; Cell membrane; Coated pit; Endocytosis; Membrane; Phosphoprotein; Protein transport; Transport	Membrane; Protein transport; Transport	REACT_11166 (Nef Mediated CD4 Down-regulation); REACT_9417 (Signaling by EGFR); REACT_121399 (MHC class II antigen presentation); REACT_11200 (Nef Mediated CD8 Down-regulation); REACT_111102 (Signal Transduction); REACT_6835 (The role of Nef in HIV-1 replication and disease pathogenesis); REACT_172599 (WNT5A-dependent internalization of FZD4); REACT_12435 (Retrograde neurotrophin signalling); REA…
P84091	AP-2 complex subunit mu	Mus musculus	HARQQVRSPVTNIAR	S45	S48	U3IGD1	Uncharacterized protein (Fragment)	HARQQVRSPVTNIAR	0	0	0	0	1	0	yes	0	2	GO:0030131 (C:clathrin adaptor complex); GO:0005905 (C:coated pit); GO:0005739 (C:mitochondrion); GO:0005886 (C:plasma membrane); GO:0030141 (C:secretory granule); GO:0008289 (F:lipid binding); GO:0006897 (P:endocytosis); GO:0006886 (P:intracellular protein transport); GO:0016192 (P:vesicle-mediated transport)	GO:0030131 (C:clathrin adaptor complex); GO:0006886 (P:intracellular protein transport); GO:0016192 (P:vesicle-mediated transport)	Cell membrane; Coated pit; Direct protein sequencing; Endocytosis; Lipid-binding; Membrane; Phosphoprotein; Protein transport; Transport	Membrane; Protein transport; Transport	REACT_224389 (Gap junction trafficking and regulation); REACT_244428 (Trafficking of AMPA receptors); REACT_248921 (Signalling by NGF); REACT_233318 (Transmission across Chemical Synapses); REACT_237883 (NGF signalling via TRKA from the plasma membrane); REACT_219680 (L1CAM interactions); REACT_214014 (Signaling by Wnt); REACT_230745 (Immune System); REACT_242976 (Signaling by EGFR); REACT_188180…
Q9Y2T2	AP-3 complex subunit mu-1	Homo sapiens	VSQSVCDYFFEAQEK	Y31	Y31	R0LUP7	AP-3 complex subunit mu-1 (Fragment)	VSQSVCDYFFEAQEK	0	0	0	0	1	0	yes	0	1	GO:0030131 (C:clathrin adaptor complex); GO:0030659 (C:cytoplasmic vesicle membrane); GO:0005794 (C:Golgi apparatus); GO:0005765 (C:lysosomal membrane); GO:0005764 (C:lysosome); GO:0005515 (F:protein binding); GO:0017137 (F:Rab GTPase binding); GO:0008089 (P:anterograde axon cargo transport); GO:0048490 (P:anterograde synaptic vesicle transport); GO:0006622 (P:protein targeting to lysosome)	GO:0030131 (C:clathrin adaptor complex); GO:0005765 (C:lysosomal membrane); GO:0008089 (P:anterograde axon cargo transport); GO:0048490 (P:anterograde synaptic vesicle transport); GO:0006886 (P:intracellular protein transport)	Cytoplasmic vesicle; Golgi apparatus; Membrane; Protein transport; Transport	Membrane; Protein transport; Transport	REACT_17015 (Metabolism of proteins); REACT_17004 (Chaperonin-mediated protein folding); REACT_16952 (Protein folding); REACT_16907 (Association of TriC/CCT with target proteins during biosynthesis)
P04114	Apolipoprotein B-100	Homo sapiens	KRGLKLATALSLSNK	T3397	T3387	U3IWA4	Uncharacterized protein	KRGLKLATALSLSNN	1	1	0	0	1	0	yes	0	0	GO:0015629 (C:actin cytoskeleton); GO:0042627 (C:chylomicron); GO:0034360 (C:chylomicron remnant); GO:0030669 (C:clathrin-coated endocytic vesicle membrane); GO:0005737 (C:cytoplasm); GO:0005829 (C:cytosol); GO:0005769 (C:early endosome); GO:0071682 (C:endocytic vesicle lumen); GO:0005788 (C:endoplasmic reticulum lumen); GO:0005789 (C:endoplasmic reticulum membrane); GO:0031904 (C:endosome lumen)…	GO:0005319 (F:lipid transporter activity)	Acetylation; Atherosclerosis; Cholesterol metabolism; Chylomicron; Cytoplasm; Direct protein sequencing; Disease mutation; Disulfide bond; Glycoprotein; Heparin-binding; LDL; Lipid metabolism; Lipid transport; Lipoprotein; Palmitate; Polymorphism; RNA edi		REACT_267716 (Orphan transporters); REACT_23876 (Platelet homeostasis); REACT_163679 (Scavenging by Class B Receptors); REACT_111102 (Signal Transduction); REACT_160102 (Diseases associated with visual transduction); REACT_163813 (Scavenging by Class F Receptors); REACT_12051 (Cell surface interactions at the vascular wall); REACT_6823 (Lipoprotein metabolism); REACT_160125 (Visual phototransduct…
P04114	Apolipoprotein B-100	Homo sapiens	RFKHLRKYTYNYEAE	Y52	Y44	U3IWA4	Uncharacterized protein	RFKHLRKYVYLYEAE	2	1	2	2	1	0	yes	0	0	GO:0015629 (C:actin cytoskeleton); GO:0042627 (C:chylomicron); GO:0034360 (C:chylomicron remnant); GO:0030669 (C:clathrin-coated endocytic vesicle membrane); GO:0005737 (C:cytoplasm); GO:0005829 (C:cytosol); GO:0005769 (C:early endosome); GO:0071682 (C:endocytic vesicle lumen); GO:0005788 (C:endoplasmic reticulum lumen); GO:0005789 (C:endoplasmic reticulum membrane); GO:0031904 (C:endosome lumen)…	GO:0005319 (F:lipid transporter activity)	Acetylation; Atherosclerosis; Cholesterol metabolism; Chylomicron; Cytoplasm; Direct protein sequencing; Disease mutation; Disulfide bond; Glycoprotein; Heparin-binding; LDL; Lipid metabolism; Lipid transport; Lipoprotein; Palmitate; Polymorphism; RNA edi		REACT_267716 (Orphan transporters); REACT_23876 (Platelet homeostasis); REACT_163679 (Scavenging by Class B Receptors); REACT_111102 (Signal Transduction); REACT_160102 (Diseases associated with visual transduction); REACT_163813 (Scavenging by Class F Receptors); REACT_12051 (Cell surface interactions at the vascular wall); REACT_6823 (Lipoprotein metabolism); REACT_160125 (Visual phototransduct…
P08519	Apolipoprotein(a)	Homo sapiens	AAHCLKKSSRPSSYK	S4374	S626	U3IRP5	Uncharacterized protein	AAHCLEKSSRPSAYK	2	0	1	0	1	0	yes	0	0	GO:0005576 (C:extracellular region); GO:0034358 (C:plasma lipoprotein particle); GO:0034185 (F:apolipoprotein binding); GO:0004866 (F:endopeptidase inhibitor activity); GO:0001968 (F:fibronectin binding); GO:0008201 (F:heparin binding); GO:0005515 (F:protein binding); GO:0004252 (F:serine-type endopeptidase activity); GO:0008015 (P:blood circulation); GO:0006629 (P:lipid metabolic process); GO:00…	GO:0004252 (F:serine-type endopeptidase activity)	3D-structure; Atherosclerosis; Disulfide bond; Glycoprotein; Hydrolase; Kringle; Lipid transport; Polymorphism; Protease; Repeat; Serine protease; Signal; Transport	Disulfide bond; Hydrolase; Kringle; Protease; Serine protease	REACT_111217 (Metabolism); REACT_6934 (LDL-mediated lipid transport); REACT_22258 (Metabolism of lipids and lipoproteins); REACT_602 (Lipid digestion, mobilization, and transport); REACT_6823 (Lipoprotein metabolism)
P08519	Apolipoprotein(a)	Homo sapiens	AHCLKKSSRPSSYKV	S4375	S627	U3IRP5	Uncharacterized protein	AHCLEKSSRPSAYKV	2	0	2	0	1	0	yes	0	0	GO:0005576 (C:extracellular region); GO:0034358 (C:plasma lipoprotein particle); GO:0034185 (F:apolipoprotein binding); GO:0004866 (F:endopeptidase inhibitor activity); GO:0001968 (F:fibronectin binding); GO:0008201 (F:heparin binding); GO:0005515 (F:protein binding); GO:0004252 (F:serine-type endopeptidase activity); GO:0008015 (P:blood circulation); GO:0006629 (P:lipid metabolic process); GO:00…	GO:0004252 (F:serine-type endopeptidase activity)	3D-structure; Atherosclerosis; Disulfide bond; Glycoprotein; Hydrolase; Kringle; Lipid transport; Polymorphism; Protease; Repeat; Serine protease; Signal; Transport	Disulfide bond; Hydrolase; Kringle; Protease; Serine protease	REACT_111217 (Metabolism); REACT_6934 (LDL-mediated lipid transport); REACT_22258 (Metabolism of lipids and lipoproteins); REACT_602 (Lipid digestion, mobilization, and transport); REACT_6823 (Lipoprotein metabolism)
P29972	Aquaporin-1	Homo sapiens	APRSSDLTDRVKVWT	T239	T241	R0K8H9	Aquaporin-1 (Fragment)	APRSSDLTDRVKVWT	0	0	0	0	1	6e-167	yes	2	0	GO:0045177 (C:apical part of cell); GO:0016324 (C:apical plasma membrane); GO:0009925 (C:basal plasma membrane); GO:0016323 (C:basolateral plasma membrane); GO:0005903 (C:brush border); GO:0031526 (C:brush border membrane); GO:0005737 (C:cytoplasm); GO:0070062 (C:extracellular vesicular exosome); GO:0005887 (C:integral component of plasma membrane); GO:0031965 (C:nuclear membrane); GO:0005634 (C:…	GO:0016324 (C:apical plasma membrane); GO:0030424 (C:axon); GO:0016323 (C:basolateral plasma membrane); GO:0005903 (C:brush border); GO:0070062 (C:extracellular vesicular exosome); GO:0016021 (C:integral component of membrane); GO:0020003 (C:symbiont-cont	3D-structure; Alternative splicing; Blood group antigen; Cell membrane; Direct protein sequencing; Glycoprotein; Membrane; Phosphoprotein; Polymorphism; Repeat; Transmembrane; Transmembrane helix; Transport	Membrane; Transmembrane; Transport	REACT_111217 (Metabolism); REACT_15518 (Transmembrane transport of small molecules); REACT_121380 (Erythrocytes take up oxygen and release carbon dioxide); REACT_120969 (O2/CO2 exchange in erythrocytes); REACT_23826 (Passive transport by Aquaporins); REACT_121329 (Erythrocytes take up carbon dioxide and release oxygen); REACT_23887 (Aquaporin-mediated transport); REACT_24023 (Vasopressin regulate…
Q02013	Aquaporin-1	Mus musculus	DRMKVWTSGQVEEYD	S247	S249	R0K8H9	Aquaporin-1 (Fragment)	DRVKVWTSGQVEEYD	1	0	0	0	1	7e-164	yes	0	1	GO:0016324 (C:apical plasma membrane); GO:0030424 (C:axon); GO:0043679 (C:axon terminus); GO:0009925 (C:basal plasma membrane); GO:0016323 (C:basolateral plasma membrane); GO:0005903 (C:brush border); GO:0031526 (C:brush border membrane); GO:0005737 (C:cytoplasm); GO:0070062 (C:extracellular vesicular exosome); GO:0016021 (C:integral component of membrane); GO:0005887 (C:integral component of pla…	GO:0016324 (C:apical plasma membrane); GO:0030424 (C:axon); GO:0016323 (C:basolateral plasma membrane); GO:0005903 (C:brush border); GO:0070062 (C:extracellular vesicular exosome); GO:0016021 (C:integral component of membrane); GO:0020003 (C:symbiont-cont	Cell membrane; Glycoprotein; Membrane; Phosphoprotein; Repeat; Transmembrane; Transmembrane helix; Transport	Membrane; Transmembrane; Transport	REACT_226335 (Aquaporin-mediated transport); REACT_199098 (Erythrocytes take up oxygen and release carbon dioxide); REACT_199095 (O2/CO2 exchange in erythrocytes); REACT_199094 (Erythrocytes take up carbon dioxide and release oxygen); REACT_213947 (Regulation of water balance by renal Aquaporins); REACT_213947 (Vasopressin regulates renal water homeostasis via Aquaporins); REACT_259079 (Passive t…
P09917	Arachidonate 5-lipoxygenase	Homo sapiens	GVDFVLNYSKAMENL	Y182	Y152	U3I6J6	Uncharacterized protein (Fragment)	GIDFVLNYSKAMENL	1	0	0	0	1	0	yes	0	0	GO:0005829 (C:cytosol); GO:0005615 (C:extracellular space); GO:0005635 (C:nuclear envelope); GO:0005641 (C:nuclear envelope lumen); GO:0016363 (C:nuclear matrix); GO:0031965 (C:nuclear membrane); GO:0004051 (F:arachidonate 5-lipoxygenase activity); GO:0005506 (F:iron ion binding); GO:0005515 (F:protein binding); GO:0019369 (P:arachidonic acid metabolic process); GO:0019370 (P:leukotriene biosynth…	GO:0005506 (F:iron ion binding); GO:0016702 (F:oxidoreductase activity, acting on single donors with incorporation of molecular oxygen, incorporation of two atoms of oxygen)	3D-structure; Alternative splicing; Calcium; Cytoplasm; Dioxygenase; Direct protein sequencing; Iron; Leukotriene biosynthesis; Membrane; Metal-binding; Nucleus; Oxidoreductase; Phosphoprotein; Polymorphism;	Dioxygenase; Iron; Metal-binding; Oxidoreductase	REACT_111217 (Metabolism); REACT_150320 (Synthesis of Lipoxins (LX)); REACT_147851 (Arachidonic acid metabolism); REACT_150209 (Synthesis of 5-eicosatetraenoic acids); REACT_22258 (Metabolism of lipids and lipoproteins); REACT_150420 (Synthesis of Leukotrienes (LT) and Eoxins (EX))
P09917	Arachidonate 5-lipoxygenase	Homo sapiens	HLLDKPFYNDFERGA	Y43	Y13	U3I6J6	Uncharacterized protein (Fragment)	HLLDKPFYNDFERGA	0	0	0	0	1	0	yes	1	0	GO:0005829 (C:cytosol); GO:0005615 (C:extracellular space); GO:0005635 (C:nuclear envelope); GO:0005641 (C:nuclear envelope lumen); GO:0016363 (C:nuclear matrix); GO:0031965 (C:nuclear membrane); GO:0004051 (F:arachidonate 5-lipoxygenase activity); GO:0005506 (F:iron ion binding); GO:0005515 (F:protein binding); GO:0019369 (P:arachidonic acid metabolic process); GO:0019370 (P:leukotriene biosynth…	GO:0005506 (F:iron ion binding); GO:0016702 (F:oxidoreductase activity, acting on single donors with incorporation of molecular oxygen, incorporation of two atoms of oxygen)	3D-structure; Alternative splicing; Calcium; Cytoplasm; Dioxygenase; Direct protein sequencing; Iron; Leukotriene biosynthesis; Membrane; Metal-binding; Nucleus; Oxidoreductase; Phosphoprotein; Polymorphism;	Dioxygenase; Iron; Metal-binding; Oxidoreductase	REACT_111217 (Metabolism); REACT_150320 (Synthesis of Lipoxins (LX)); REACT_147851 (Arachidonic acid metabolism); REACT_150209 (Synthesis of 5-eicosatetraenoic acids); REACT_22258 (Metabolism of lipids and lipoproteins); REACT_150420 (Synthesis of Leukotrienes (LT) and Eoxins (EX))
O08691	Arginase-2, mitochondrial	Mus musculus	EHFILKNYDIQYFSM	Y212	Y151	R0JPH7	Arginase, non-hepatic 1 (Fragment)	EYYILKNYDIHYFSM	3	0	1	1	1	3e-168	yes	0	1	GO:0005739 (C:mitochondrion); GO:0004053 (F:arginase activity); GO:0046872 (F:metal ion binding); GO:0006525 (P:arginine metabolic process); GO:0006941 (P:striated muscle contraction); GO:0000050 (P:urea cycle); GO:0001657 (P:ureteric bud development)	GO:0005739 (C:mitochondrion); GO:0004053 (F:arginase activity); GO:0046872 (F:metal ion binding); GO:0006525 (P:arginine metabolic process); GO:0006941 (P:striated muscle contraction); GO:0001657 (P:ureteric bud development)	Arginine metabolism; Direct protein sequencing; Hydrolase; Manganese; Metal-binding; Mitochondrion; Transit peptide; Urea cycle	Hydrolase; Manganese; Metal-binding	REACT_232845 (Metabolism of amino acids and derivatives); REACT_188937 (Metabolism); REACT_246679 (Urea cycle)
P04424	Argininosuccinate lyase	Homo sapiens	SNDEDIHTANERRLK	T90	T92	P24058	Argininosuccinate lyase	QSDEDIHTANERRLK	2	2	0	0	1	0	yes	0	1	GO:0005737 (C:cytoplasm); GO:0005829 (C:cytosol); GO:0070062 (C:extracellular vesicular exosome); GO:0004056 (F:argininosuccinate lyase activity); GO:0042450 (P:arginine biosynthetic process via ornithine); GO:0006527 (P:arginine catabolic process); GO:0034641 (P:cellular nitrogen compound metabolic process); GO:0006475 (P:internal protein amino acid acetylation); GO:0044281 (P:small molecule met…	GO:0004056 (F:argininosuccinate lyase activity); GO:0005212 (F:structural constituent of eye lens); GO:0006526 (P:arginine biosynthetic process); GO:0042450 (P:arginine biosynthetic process via ornithine)	3D-structure; Acetylation; Alternative splicing; Amino-acid biosynthesis; Arginine biosynthesis; Disease mutation; Lyase; Polymorphism; Urea cycle	3D-structure; Amino-acid biosynthesis; Arginine biosynthesis; Eye lens protein; Lyase	REACT_111217 (Metabolism); REACT_13 (Metabolism of amino acids and derivatives); REACT_847 (Urea cycle)
P00966	Argininosuccinate synthase	Homo sapiens	TPAGTILYHAHLDIE	Y291	Y293	U3ITA4	Uncharacterized protein	TPAGTILYHAHLDIE	0	0	0	0	1	0	yes	0	0	GO:0005737 (C:cytoplasm); GO:0005829 (C:cytosol); GO:0070062 (C:extracellular vesicular exosome); GO:0016597 (F:amino acid binding); GO:0004055 (F:argininosuccinate synthase activity); GO:0005524 (F:ATP binding); GO:0044822 (F:poly(A) RNA binding); GO:0005515 (F:protein binding); GO:0006526 (P:arginine biosynthetic process); GO:0000053 (P:argininosuccinate metabolic process); GO:0006531 (P:aspart…	GO:0004055 (F:argininosuccinate synthase activity); GO:0005524 (F:ATP binding); GO:0006526 (P:arginine biosynthetic process)	3D-structure; Amino-acid biosynthesis; Arginine biosynthesis; ATP-binding; Direct protein sequencing; Disease mutation; Ligase; Nucleotide-binding; Phosphoprotein; Polymorphism; Urea cycle		REACT_111217 (Metabolism); REACT_13 (Metabolism of amino acids and derivatives); REACT_847 (Urea cycle)
[truncated: 2,290 more rows]
